# Supplementary material for: Non-communicable diseases (NCDs) and vulnerability to COVID-19: The case of adult patients with hypertension or diabetes mellitus in Gamo, Gofa, and South Omo zones in Southern Ethiopia
Source: PLoS One. 2022 Jan 25;17(1):e0262642. doi: 10.1371/journal.pone.0262642 (PMC8789109; doi:10.1371/journal.pone.0262642)
Supplement: S1 File — (XLSX) [file pone.0262642.s001.xlsx]

## Sheet: dataset
Sex1	Age1	Religion1	MaritalStatus	Occupation1	Educusta	Residence1	HeardofCOVID19	MonthlyIncome	Mainclinicalsymptomsk	Unlikethecommoncoldk	Severcasek	Spreadsviarespiratorydropletsk	NoCurek	CntactingWildAnimalsk	WithoutFeverk	Properwashinghandk	Unwashedhandsk	Avoidgoingtocrowdedplacesk	medicalmaskk	Quarantinek	IsolationRX	ChildrenYAk	Frequentlywashhandp	Stoppedshakingp	AvoidedProximityp	Notbeengoingtocrowedplacep	StayHomep	FaceMaskp	Avoidtouchingp	ElbowCoverp	Santizerp	Vulnerability	HealthProfessional	Family	Friends	Media	TypeofNCD	FollowBefore	ReasonBefore	FrequencyOfFollowBefore1	FollowupafterCOVID	Reasonnottofollowupafter	Takemedicineregularly	Acessofdrug	Maximumduration	PlaceofStorage1	Reasonfordiscountinuation	Alternativeformedicine	HowtocontrolNCDs
0	65	1	0	4	3	0	1	2800	1	0	1	1	1	1	1	0	1	1	1	0	1	0	1	1	1	1	0	0	1	1	1	1	0	1	0	1	0	1		Every month	0		Yes	0	2	In refrigerator			Combination of both
0	64	1	1	Pensioners	3	2	1	3600	1	0	1	1	1	1	0	1	1	1	1	1	0	0	1	1	1	0	0	1	1	1	1	1	0	0	0	1	0	1		Every month	0	Fear of aquiring COVID	Discontinued	#NULL!	#NULL!		Absence of proper storage	Physical Exercise	Combination of both
0	40	1	1	3	0	0	1	4800	1	1	1	1	1	1	1	1	1	1	1	1	0	1	1	1	1	0	0	1	1	1	0	1	0	0	0	1	1	1		Every month	0	Fear of aquiring COVID	Discontinued	#NULL!	#NULL!		Shifted to spiritual reme	Spirtual solutions	Combination of both
0	62	4	1	Pensioners	3	0	1	2100	1	1	0	1	0	0	1	1	1	1	1	1	0	0	1	1	1	0	0	1	1	1	0	1	0	0	0	1	1	1		Every month	1		Yes	0	2	In refrigerator			Properly taking drug
1	55	1	1	Pensioners	3	0	1	2000	1	1	1	1	1	1	1	1	1	1	1	1	0	0	1	1	1	0	0	1	1	1	0	1	0	0	0	1	1	1		Every month	0	Fear of aquiring COVID	Discontinued	#NULL!	#NULL!		Shifted to spiritual reme	Spirtual solutions	Life style modification
0	67	2	1	Pensioners	1	0	1	600	1	1	1	1	1	1	1	1	1	1	1	1	0	0	1	1	1	1	1	1	1	1	0	1	0	0	0	1	1	1		Every month	1		Yes	0	2	In refrigerator			Life style modification
1	42	1	1	3	2	0	1	5200	1	1	1	1	1	1	1	0	0	0	1	1	1	0	1	1	1	1	0	1	1	1	0	1	0	0	0	1	1	1		Every month	0	I feel better	Discontinued	#NULL!	#NULL!		Absence of proper storage	Physical Exercise	Life style modification
0	48	4	1	3	1	0	1	5525	1	1	1	1	1	1	1	1	1	1	1	1	0	0	1	1	1	1	0	1	1	1	0	1	0	0	0	1	1	1		Every month	0		Yes	0	2	In refrigerator			Properly taking drug
0	65	1	1	Pensioners	2	0	1	2000	1	1	1	1	1	1	0	1	1	1	1	1	1	0	1	1	1	1	0	1	1	1	1	1	1	0	0	0	1	1		Every month	0	Fear of aquiring COVID	Discontinued	#NULL!	#NULL!		Shifted to traditional me	Spirtual solutions	Combination of both
1	65	4	0	Pensioners	3	0	1	1200	1	1	1	0	1	0	1	1	1	1	1	1	0	0	1	1	1	0	0	1	1	1	0	1	0	0	0	1	1	1		Every month	0	Fear of aquiring COVID	Discontinued	#NULL!	#NULL!		Absence of proper storage	Physical Exercise	Life style modification
0	55	1	1	Pensioners	3	0	1	1350	1	1	1	1	1	1	1	1	1	1	1	1	0	0	1	1	1	0	0	1	1	1	0	1	0	0	0	1	1	1		Every month	0	Fear of aquiring COVID	Yes	0	2	In refrigerator			Properly taking drug
1	45	2	0	3	3	0	1	1600	1	0	1	1	1	0	1	1	0	1	1	1	0	0	1	1	1	1	0	1	1	1	1	1	0	0	0	1	1	1		Every month	0		Yes	0	2	In refrigerator			Life style modification
1	70	1	0	2	0	0	1	3000	1	1	1	1	1	1	1	1	1	1	1	1	0	1	1	1	1	0	1	1	1	1	0	1	1	0	0	1	1	1		Every month	0	Fear of aquiring COVID	Discontinued	#NULL!	#NULL!		Shifted to spiritual reme	Spirtual solutions	Properly taking drug
0	62	2	1	Pensioners	0	0	1	1200	1	1	1	1	1	0	1	0	1	0	0	1	0	0	1	1	1	0	0	1	1	1	1	1	0	0	0	1	1	1		Every month	0	Fear of aquiring COVID	Discontinued	#NULL!	#NULL!		Shifted to spiritual reme	Spirtual solutions	Combination of both
1	75	1	0	Pensioners	4	0	1	1000	1	1	0	1	0	1	1	1	1	1	1	1	0	1	1	1	1	1	0	1	1	1	0	0	0	0	0	0	0	1		Every month	0		Yes	0	2	Others			Life style modification
0	67	4	1	Pensioners	1	0	1	2000	1	1	1	1	1	1	1	1	1	1	1	1	0	0	1	1	1	1	0	1	1	1	0	1	0	0	0	1	1	1		Every month	0		Yes	0	2	In refrigerator			Properly taking drug
0	61	1	1	Pensioners	0	0	1	2300	1	1	1	1	1	1	1	1	1	1	1	1	0	0	1	1	1	0	0	1	1	1	0	1	0	0	0	1	1	1		Every month	1		Yes	0	2	Others			Life style modification
0	76	4	0	Pensioners	0	2	1	3000	1	1	1	1	1	1	1	0	1	1	1	1	0	0	1	1	1	0	0	1	1	1	0	1	0	0	0	1	0	1		Every month	0	Fear of aquiring COVID	Discontinued	#NULL!	#NULL!		Absence of proper storage	Physical Exercise	Life style modification
0	62	1	1	Pensioners	1	0	1	1000	1	1	1	1	1	1	1	1	1	1	1	1	1	0	0	1	0	0	0	0	1	0	0	1	1	0	0	1	0	1		Every month	1		Yes	0	2	Under pit			Combination of both
1	38	2	1	2	4	0	1	4000	1	1	1	1	1	1	1	1	1	1	1	1	0	0	1	1	1	0	0	1	1	1	0	1	0	0	0	1	1	1		Every month	0	Fear of aquiring COVID	Discontinued	#NULL!	#NULL!		Absence of proper storage	Spirtual solutions	Combination of both
1	55	2	1	Pensioners	3	0	1	600	1	1	1	1	1	1	1	1	1	1	1	1	0	0	1	1	1	1	0	1	1	1	0	1	0	0	0	1	1	1		Every month	0		Yes	0	2	Others			Combination of both
0	60	1	1	3	4	0	1	3168	1	1	1	1	1	1	1	1	1	1	1	1	0	0	1	1	1	1	0	1	1	1	0	1	0	0	0	1	1	1		Every month	1		Yes	0	2	In refrigerator			Properly taking drug
1	50	4	1	2	0	0	1	1800	1	1	1	1	1	1	0	1	1	1	0	1	0	0	1	1	1	1	0	1	1	1	1	1	1	0	1	1	1	1		Every month	0		Yes	0	2	Others			Combination of both
1	80	1	0	4	0	0	1	1000	1	1	1	1	1	1	0	1	1	1	1	1	0	0	1	1	1	1	0	1	1	1	1	1	1	0	0	1	0	1		Every month	1		Yes	0	2	In refrigerator			Combination of both
1	58	2	1	3	3	0	1	3168	1	1	1	1	1	1	1	1	1	1	1	1	0	0	1	1	1	1	0	1	1	1	0	1	0	0	0	1	1	1		Every month	0		Yes	0	2	In refrigerator			Life style modification
1	42	2	1	3	4	0	1	3000	1	1	1	1	1	1	1	1	1	1	1	1	0	0	1	1	1	0	0	1	1	1	0	1	0	0	0	1	1	1		Every month	0	Lack of money	Discontinued	#NULL!	#NULL!		Absence of proper storage	Spirtual solutions	Life style modification
1	48	1	1	Pensioners	4	0	1	4000	1	1	1	1	1	1	1	1	1	1	1	0	0	0	1	1	1	0	0	1	1	1	0	1	0	0	0	1	1	1		Every month	0	Fear of aquiring COVID	Discontinued	#NULL!	#NULL!		Shifted to spiritual reme	Spirtual solutions	Combination of both
0	55	2	1	2	4	0	1	5000	1	1	1	1	0	0	1	1	1	1	1	0	0	0	1	1	1	0	0	1	1	0	0	1	0	0	0	1	1	1		Every month	1		Yes	0	2	In refrigerator			Life style modification
1	40	4	1	2	2	2	1	2500	1	0	1	1	1	1	0	1	1	1	1	1	0	0	1	1	1	0	0	1	1	1	0	1	0	0	0	1	0	1		Every month	0	Fear of aquiring COVID	Discontinued	#NULL!	#NULL!		Absence of proper storage	Traditional medicine	Life style modification
0	55	1	1	Pensioners	2	0	1	1800	0	1	1	1	1	1	1	1	0	1	0	1	0	0	1	1	1	0	0	1	1	1	0	1	0	0	0	1	1	1		Every month	0	Fear of aquiring COVID	Discontinued	#NULL!	#NULL!		Absence of proper storage	Spirtual solutions	Life style modification
1	70	4	0	Pensioners	4	0	1	1200	1	1	1	1	1	1	1	1	1	1	1	1	0	1	1	1	1	1	0	1	1	1	1	1	0	0	0	1	0	1		Every month	0	Fear of aquiring COVID	Discontinued	#NULL!	#NULL!		Lack of money	Physical Exercise	Life style modification
1	50	1	0	Pensioners	3	0	1	4200	1	0	1	1	1	1	0	1	1	1	1	1	0	0	1	1	1	1	0	1	1	1	1	1	1	0	0	1	1	1		Every month	0		Yes	0	2	In refrigerator			Life style modification
0	55	1	1	2	4	0	1	5000	1	1	1	1	1	1	1	1	1	1	1	1	0	0	1	1	1	0	0	1	1	1	0	1	0	0	0	1	1	1		Every month	0	Fear of aquiring COVID	Discontinued	#NULL!	#NULL!		Shifted to traditional me	Spirtual solutions	Combination of both
0	62	2	1	Pensioners	4	0	1	2220	1	1	1	1	1	1	1	1	1	1	1	1	0	0	1	1	1	0	0	1	1	1	0	1	0	0	0	1	1	1		Every month	0	Fear of aquiring COVID	Discontinued	#NULL!	#NULL!		Absence of proper storage	Spirtual solutions	Combination of both
1	54	1	1	3	1	2	1	3782	1	0	1	1	1	1	0	1	1	1	1	1	0	0	1	1	1	0	0	1	1	1	0	1	0	0	0	1	0	1		Every month	0	Fear of aquiring COVID	Discontinued	#NULL!	#NULL!		Absence of proper storage	Traditional medicine	Combination of both
1	57	2	1	Pensioners	3	0	1	1000	1	1	1	1	1	1	1	1	1	1	1	1	0	0	1	1	1	1	0	1	1	1	0	1	0	0	0	1	1	1		Every month	0		Yes	0	2	In refrigerator			Properly taking drug
1	52	1	1	3	4	0	1	2332	1	1	1	1	1	1	1	1	1	1	1	1	0	1	1	1	1	1	0	1	1	1	1	1	0	0	0	1	0	1		Every month	0		Yes	0	2	In refrigerator			Combination of both
0	40	1	1	2	2	0	1	5000	1	1	1	1	1	1	1	1	1	1	1	1	0	1	1	1	1	0	0	1	1	1	0	1	0	0	0	1	1	1		Every month	0	Fear of aquiring COVID	Discontinued	#NULL!	#NULL!		Absence of proper storage	Spirtual solutions	Combination of both
1	60	1	0	Housewife	3	0	1	1300	1	1	1	1	1	1	1	1	1	1	1	1	0	0	1	1	1	1	0	1	0	1	0	1	0	1	0	0	1	1		Every month	0		Yes	0	2	In refrigerator			Life style modification
0	60	2	1	4	2	0	1	5000	1	1	1	1	1	1	1	1	1	1	1	1	1	0	1	1	1	0	0	1	1	1	1	1	0	0	0	1	1	1		Every month	1		Yes	0	2	In refrigerator			Combination of both
0	67	1	0	Pensioners	3	2	1	150	1	0	1	1	1	1	1	1	1	1	1	1	0	0	1	1	1	0	0	1	1	1	0	1	1	0	0	0	0	1		Every month	0	Fear of aquiring COVID	Discontinued	#NULL!	#NULL!		Absence of proper storage	Spirtual solutions	Combination of both
0	63	1	1	Pensioners	4	0	1	1200	1	1	1	0	1	1	0	1	1	1	0	1	0	0	1	1	1	0	0	1	1	0	0	1	0	0	0	1	1	1		Every month	0	Fear of aquiring COVID	Discontinued	#NULL!	#NULL!		Shifted to spiritual reme	Spirtual solutions	Life style modification
1	59	2	1	Pensioners	4	0	1	600	1	1	1	1	1	1	1	1	1	1	1	1	0	0	1	1	1	1	0	1	1	1	0	1	0	0	0	1	1	1		Every month	0		Yes	1	2	In refrigerator			Life style modification
1	75	1	0	Pensioners	3	0	1	2000	1	1	1	1	1	1	1	1	1	1	1	1	0	0	1	1	1	1	0	1	1	1	1	1	0	0	0	1	1	1		Every month	1		Yes	0	2	In refrigerator			Combination of both
0	50	1	1	3	4	2	1	4350	1	1	1	1	1	1	1	1	1	1	1	1	0	0	1	1	1	0	0	1	1	1	0	1	0	0	0	1	0	1		Every month	0	Fear of aquiring COVID	Discontinued	#NULL!	#NULL!		Absence of proper storage	Traditional medicine	Life style modification
1	61	1	0	Pensioners	1	0	1	1200	1	1	1	1	1	1	1	1	1	1	1	1	0	1	1	1	1	1	0	1	1	1	1	1	0	0	0	1	0	1		Every month	1		Yes	0	2	Others			Properly taking drug
1	70	1	0	Pensioners	2	0	1	3000	1	1	1	1	0	0	1	1	1	1	1	1	0	1	1	1	1	1	0	1	1	1	1	1	0	0	0	1	0	1		Every month	1		Yes	0	2	In refrigerator			Life style modification
1	45	1	1	2	3	0	1	1200	1	1	1	1	1	1	1	1	1	1	1	1	0	0	1	1	1	0	0	1	1	1	0	1	0	0	0	1	1	1		Every month	0		Yes	0	2	Under pit			Combination of both
0	49	1	1	3	3	2	1	9000	1	0	1	1	1	1	0	1	1	1	1	1	0	0	1	1	1	0	0	1	1	1	0	1	0	0	0	1	0	1		Every month	0	Fear of aquiring COVID	Discontinued	#NULL!	#NULL!		Absence of proper storage	Physical Exercise	Life style modification
0	60	2	1	3	0	0	1	3100	1	1	1	1	1	0	1	1	1	1	0	0	1	1	1	1	1	0	0	1	1	1	0	1	0	0	0	1	1	1		Every month	0	Fear of aquiring COVID	Discontinued	#NULL!	#NULL!		Absence of proper storage	Spirtual solutions	Life style modification
1	38	1	1	2	4	0	1	5000	1	0	1	1	1	1	1	1	1	1	1	0	0	1	1	1	1	0	0	1	1	1	0	1	0	0	0	1	1	1		Every month	0	Fear of aquiring COVID	Discontinued	#NULL!	#NULL!		Shifted to traditional me	Physical Exercise	Life style modification
0	72	1	1	Pensioners	3	0	1	1300	1	0	1	1	1	1	1	1	1	1	1	1	0	0	1	1	1	1	0	1	1	1	1	1	0	0	0	1	1	1		Every month	1		Yes	0	2	In refrigerator			Combination of both
0	50	2	1	3	2	0	1	500	1	1	1	1	1	1	1	1	1	1	1	1	0	0	1	1	1	1	0	1	1	1	0	1	0	0	0	1	1	1		Every month	0		Yes	0	2	In refrigerator			Properly taking drug
0	46	1	1	3	2	2	1	10510	1	1	1	1	1	1	1	1	1	1	1	1	0	0	1	1	1	0	0	1	1	1	0	1	1	0	1	1	0	1		Every month	1	Fear of aquiring COVID	Discontinued	#NULL!	#NULL!		Absence of proper storage	Traditional medicine	Combination of both
1	42	1	1	Pensioners	4	0	0	2000	1	1	1	1	1	1	1	1	1	1	1	1	0	0	1	1	1	1	0	1	1	1	1	1	1	0	0	1	1	1		Every month	1	Fear of aquiring COVID	Discontinued	#NULL!	#NULL!		Shifted to spiritual reme	Spirtual solutions	Combination of both
0	61	2	1	3	4	0	1	5500	1	0	1	1	1	1	0	1	1	1	1	1	0	0	1	1	1	1	1	1	1	1	1	1	0	0	0	1	1	1		Every month	1	Fear of aquiring COVID	Discontinued	#NULL!	#NULL!		Absence of proper storage	Nothing	Combination of both
1	50	2	0	2	4	0	0	3500	1	1	1	1	1	1	1	1	1	1	1	1	0	0	1	1	1	0	0	1	1	1	0	1	0	0	0	1	1	1		Every month	1	Fear of aquiring COVID	Discontinued	#NULL!	#NULL!		Shifted to spiritual reme	Spirtual solutions	Combination of both
1	40	2	1	4	3	2	1	6000	1	1	1	1	1	1	1	1	1	1	1	1	0	1	1	1	1	0	0	1	1	1	0	1	0	0	0	1	0	1		Every month	1	Fear of aquiring COVID	Discontinued	#NULL!	#NULL!		Absence of proper storage	Physical Exercise	Life style modification
0	58	1	1	2	3	0	1	10000	1	0	1	1	1	1	1	1	1	1	1	1	0	0	1	1	1	0	1	1	1	1	1	1	0	0	0	1	1	1		Every month	1		Yes	1	2	In refrigerator			Life style modification
0	45	1	1	3	3	0	1	6500	1	1	1	1	1	1	1	1	1	1	1	1	0	0	1	1	1	0	0	1	1	0	0	1	1	0	0	1	1	1		Every month	1	Fear of aquiring COVID	Discontinued	#NULL!	#NULL!		Absence of proper storage	Physical Exercise	Combination of both
0	55	1	0	Pensioners	3	0	1	1800	1	1	1	0	1	1	0	0	0	1	1	1	0	0	1	1	1	0	0	1	1	1	0	1	0	0	0	1	1	1		Every month	1	Fear of aquiring COVID	Discontinued	#NULL!	#NULL!		Shifted to spiritual reme	Spirtual solutions	Combination of both
0	67	1	1	Pensioners	4	0	1	1200	1	1	1	1	1	1	1	1	1	1	1	1	0	0	1	1	1	1	0	1	1	1	0	1	0	0	0	1	1	1		Every month	1		Yes	0	2	In refrigerator			Properly taking drug
0	60	1	1	4	4	2	1	3008	1	1	1	1	1	1	1	1	0	1	1	1	0	0	1	1	1	0	0	1	1	1	0	1	0	0	0	1	0	1		Every month	1	Fear of aquiring COVID	Discontinued	#NULL!	#NULL!		Absence of proper storage	Spirtual solutions	Life style modification
0	54	1	1	2	0	0	1	10000	1	1	1	1	1	1	1	1	1	1	1	1	1	0	1	1	1	0	0	1	1	1	0	1	0	0	0	1	1	1		Every month	1	Fear of aquiring COVID	Discontinued	#NULL!	#NULL!		Lack of money	Nothing	Life style modification
0	48	1	1	3	1	0	1	7800	1	1	1	1	0	1	1	0	1	1	1	1	0	0	1	1	1	1	0	1	1	1	0	1	0	0	0	1	1	1		Every month	1	Fear of aquiring COVID	Discontinued	#NULL!	#NULL!		Absence of proper storage	Spirtual solutions	Combination of both
0	49	1	1	3	3	2	1	4400	1	1	1	1	1	0	1	1	1	1	1	1	0	0	1	1	1	0	0	1	1	0	0	1	0	0	0	1	0	1		Every month	1	Fear of aquiring COVID	Discontinued	#NULL!	#NULL!		Shifted to spiritual reme	Spirtual solutions	Combination of both
0	70	1	1	4	4	0	1	1000	1	0	1	1	1	1	0	1	1	1	1	1	1	0	0	1	1	1	0	1	1	1	1	1	0	0	0	1	0	1		Every month	1		Yes	0	2	In refrigerator			Combination of both
1	60	1	0	Pensioners	1	2	1	500	1	1	1	1	1	1	1	1	1	1	1	1	0	0	1	1	1	0	0	1	1	1	0	1	0	0	0	1	0	1		Every month	1	Fear of aquiring COVID	Discontinued	#NULL!	#NULL!		Absence of proper storage	Nothing	Combination of both
0	70	1	0	Pensioners	0	0	1	2200	1	1	1	1	1	0	1	1	1	1	1	1	0	0	1	1	1	0	1	1	1	1	1	1	0	0	0	1	1	1		Every month	1	Fear of aquiring COVID	Discontinued	#NULL!	#NULL!		Shifted to spiritual reme	Spirtual solutions	Combination of both
1	60	1	0	Pensioners	3	0	1	1000	1	1	1	1	1	1	1	1	1	1	1	1	0	1	1	1	1	0	1	1	1	1	1	1	0	0	0	1	1	1		Every month	1		Yes	0	2	In refrigerator			Properly taking drug
1	55	1	0	Pensioners	3	0	1	3000	1	1	1	1	1	1	0	1	1	1	1	1	0	0	1	1	1	1	0	1	1	1	1	1	0	0	0	1	0	1		Every month	1		Yes	0	2	In refrigerator			Combination of both
1	53	2	1	Pensioners	0	0	1	500	1	1	1	1	1	1	1	1	1	1	1	1	0	0	1	1	1	1	0	1	1	1	0	1	0	0	0	1	1	1		Every month	1		Yes	0	2	In refrigerator			Life style modification
1	57	2	1	Pensioners	3	0	1	500	1	1	1	1	1	1	1	1	1	1	1	1	0	0	1	1	1	1	0	1	1	1	0	1	0	0	0	1	1	1		Every month	1		Yes	0	2	Under pit			Properly taking drug
1	41	2	1	2	0	0	1	2000	1	1	1	1	1	1	1	1	1	1	1	1	0	0	1	1	1	0	0	1	1	1	0	1	0	0	0	1	1	1		Every month	1	Fear of aquiring COVID	Discontinued	#NULL!	#NULL!		Shifted to spiritual reme	Spirtual solutions	Life style modification
1	45	1	1	2	0	0	1	1500	1	1	1	1	1	1	1	1	1	1	1	1	0	0	1	1	1	0	0	1	1	1	0	1	0	0	0	1	1	1		Every month	1	Fear of aquiring COVID	Discontinued	#NULL!	#NULL!		Lack of money	Physical Exercise	Combination of both
0	78	1	0	Pensioners	4	0	1	1650	1	0	1	1	1	1	1	1	1	1	1	1	0	0	1	1	1	0	1	1	1	1	1	1	0	0	0	1	1	1		Every month	1		Yes	0	2	In refrigerator			Combination of both
1	55	1	1	Housewife	1	0	1	500	1	0	1	1	1	1	0	1	1	0	1	1	0	0	0	0	0	0	1	0	1	1	0	0	0	0	0	0	1	1		Every month	1		Yes	0	2	In refrigerator			Properly taking drug
1	55	1	1	Housewife	1	0	1	1200	1	0	1	1	1	1	0	1	1	1	1	1	0	0	1	1	1	1	0	1	1	1	1	1	0	0	1	1	0	1		Every month	1		Yes	0	2	In refrigerator			Combination of both
0	63	1	1	4	0	2	1	5700	1	1	1	1	1	1	1	1	1	1	1	1	0	0	1	1	1	0	0	1	1	1	0	1	0	0	0	1	0	1		Every month	1		Yes	0	2	Others			Combination of both
0	45	1	1	Pensioners	3	0	1	1100	1	1	1	1	1	1	1	1	1	1	1	1	0	0	1	1	1	1	0	1	1	1	0	1	0	0	0	1	1	1		Every month	1	Fear of aquiring COVID	Discontinued	#NULL!	#NULL!		Lack of money	Nothing	Life style modification
1	48	2	1	Housewife	3	0	1	1200	1	1	1	1	1	1	1	1	1	1	1	1	0	0	1	1	1	1	0	1	1	1	0	1	0	0	0	1	1	1		Every month	1		Yes	0	2	In refrigerator			Properly taking drug
1	61	1	0	Housewife	0	0	1	1500	1	0	1	1	1	1	0	1	0	1	1	1	0	0	1	1	1	1	0	1	1	1	1	1	1	0	0	1	0	1		Every month	1		Yes	0	2	In refrigerator			Life style modification
0	55	2	1	Pensioners	4	0	1	2500	1	1	1	1	1	1	1	1	1	1	1	0	0	0	1	1	1	0	0	1	1	1	0	1	0	0	0	1	1	1		Every month	1	Fear of aquiring COVID	Discontinued	#NULL!	#NULL!		Lack of money	Physical Exercise	Combination of both
1	42	2	1	3	4	2	1	3200	1	1	0	1	1	1	1	0	1	0	1	1	0	0	1	1	1	0	0	1	1	1	0	1	0	0	0	1	0	1		Every month	0	Fear of aquiring COVID	Discontinued	#NULL!	#NULL!		Lack of money	Physical Exercise	Life style modification
0	59	3	1	3	3	2	1	2000	1	0	1	1	1	1	0	1	1	1	1	1	0	1	1	1	1	1	1	1	1	1	1	1	0	0	0	1	0	1		Every month	1	Fear of aquiring COVID	Discontinued	#NULL!	#NULL!		Shifted to traditional me	Spirtual solutions	Combination of both
0	55	1	1	2	4	0	1	10000	1	1	0	1	0	0	0	0	0	1	1	0	1	0	1	1	1	0	0	1	1	1	1	1	0	0	0	1	1	1		Every month	0	Fear of aquiring COVID	Discontinued	#NULL!	#NULL!		Shifted to traditional me	Spirtual solutions	Combination of both
1	55	2	1	Housewife	0	0	1	2028	1	1	1	1	1	1	1	1	1	1	1	1	0	0	1	1	1	1	0	1	1	1	0	1	0	0	0	1	1	1		Every month	1		Yes	0	2	In refrigerator			Properly taking drug
0	45	1	1	3	4	0	1	2500	1	1	1	1	1	0	1	1	0	1	0	1	0	0	1	1	1	0	0	1	1	1	0	1	0	0	0	1	1	1		Every month	0	Fear of aquiring COVID	Yes	0	2	In refrigerator			Life style modification
1	40	2	1	2	0	0	1	2500	1	1	1	1	1	1	1	1	1	1	1	1	0	0	1	1	1	0	0	1	1	1	1	1	0	0	0	1	1	1		Every month	1	Lack of money	Yes	0	2	Others			Life style modification
1	48	1	1	3	3	2	1	710	1	1	1	1	1	0	1	1	1	1	1	1	0	0	1	1	1	0	0	1	1	1	0	1	0	1	0	1	0	1		Every month	1	Fear of aquiring COVID	Yes	0	2	Others			Combination of both
0	45	1	0	Pensioners	4	0	1	3300	1	1	1	1	1	1	1	1	1	1	1	1	0	0	1	1	1	0	0	1	1	1	0	1	1	0	1	1	1	1		Every month	1	Fear of aquiring COVID	Yes	0	2	In refrigerator			Combination of both
0	44	1	1	3	3	0	1	2799	1	1	1	1	1	1	1	1	1	1	1	1	0	1	1	1	1	1	0	0	0	0	0	1	0	0	0	1	0	1		Every month	1		Yes	0	2	In refrigerator			Life style modification
1	52	1	0	Housewife	0	0	1	2000	1	1	1	1	1	1	1	0	1	1	1	1	0	0	1	1	1	0	0	1	1	1	0	1	0	0	0	1	1	1		Every month	0	Lack of money	Discontinued	#NULL!	#NULL!		Shifted to traditional me	Traditional medicine	Combination of both
0	56	1	1	3	3	2	1	2500	1	0	1	0	1	1	1	1	1	1	1	1	0	0	1	1	1	0	0	1	1	1	0	1	0	1	0	1	0	1		Every month	0	Fear of aquiring COVID	Yes	0	2	In refrigerator			Life style modification
0	40	2	1	3	4	0	1	3000	1	1	1	1	1	1	1	1	1	1	1	1	0	1	1	1	1	0	0	1	1	1	1	1	0	0	0	1	1	1		Every month	0	Lack of money	Discontinued	#NULL!	#NULL!		Lack of money	Physical Exercise	Combination of both
0	31	1	0	3	3	0	1	4800	1	1	1	1	1	1	1	1	1	1	1	1	0	1	1	1	1	1	0	1	1	1	0	1	0	0	0	1	1	1		Every month	1		Yes	0	2	In refrigerator			Properly taking drug
1	46	2	0	Housewife	3	0	1	1600	1	1	1	1	1	1	1	1	1	1	1	1	0	0	1	1	1	1	0	1	1	1	0	1	1	0	0	1	1	1		Every month	1		Yes	0	2	In refrigerator			Combination of both
1	50	1	1	Housewife	0	0	1	3500	1	1	1	1	1	1	1	1	1	1	1	1	0	0	1	1	1	0	0	1	1	1	0	1	0	0	0	1	1	1		Every month	0	Lack of money	Discontinued	#NULL!	#NULL!		Absence of proper storage	Physical Exercise	Combination of both
0	55	1	0	Pensioners	0	0	1	3200	1	1	1	0	1	0	1	1	1	1	0	1	0	0	1	1	1	0	0	1	1	1	0	1	0	0	0	1	1	1		Every month	0	Fear of aquiring COVID	Yes	1	2	Others			Combination of both
1	50	1	1	Housewife	4	0	1	2800	1	1	1	1	1	1	1	1	1	1	1	1	0	0	1	1	1	0	0	1	1	1	0	1	0	0	0	1	0	1		Every month	0	Fear of aquiring COVID	Discontinued	#NULL!	#NULL!		I feel better	Physical Exercise	Combination of both
1	53	1	1	Housewife	4	0	1	500	1	1	1	1	1	1	1	1	1	1	1	1	0	0	1	1	1	1	0	1	1	1	0	1	0	0	0	1	1	1		Every month	0	Fear of aquiring COVID	Discontinued	#NULL!	#NULL!		Lack of money	Nothing	Life style modification
0	68	1	1	Pensioners	4	0	1	2000	1	1	1	1	1	1	0	1	1	1	1	1	1	0	0	1	0	0	1	0	0	1	1	1	0	0	0	1	0	1		Every month	0	Fear of aquiring COVID	Yes	0	2	Others			Combination of both
0	45	2	1	2	1	0	1	1500	1	1	1	1	1	1	1	1	1	1	1	1	0	0	1	1	1	0	0	1	1	0	1	1	0	0	0	1	1	1		Every month	0	Fear of aquiring COVID	Yes	0	2	Others			Combination of both
1	45	1	1	2	4	0	1	6000	1	1	1	1	1	1	1	1	1	1	1	1	0	0	1	1	1	0	0	1	1	1	0	1	0	0	0	1	1	1		Every month	0	Fear of aquiring COVID	Yes	0	2	In refrigerator			Combination of both
0	56	2	1	5	0	0	1	2700	1	1	1	1	1	1	1	1	1	1	1	1	0	0	1	1	1	0	0	1	1	1	0	1	0	0	0	1	1	1		Every month	1		Yes	0	2	In refrigerator			Combination of both
0	63	1	1	5	4	0	1	4168	1	0	1	0	1	0	0	1	1	0	1	1	0	0	1	1	1	0	1	1	1	1	1	1	0	0	0	1	1	1		Every month	1		Yes	0	2	Others			Combination of both
0	45	3	1	4	0	2	1	1000	1	0	1	0	1	1	1	1	1	1	1	1	0	0	1	1	1	0	0	0	0	0	0	1	0	0	0	1	0	1		Every month	0	Fear of aquiring COVID	Yes	0	2	In refrigerator			Combination of both
1	40	3	1	3	1	0	1	3700	1	1	1	1	1	1	1	1	1	0	0	0	0	0	1	1	1	0	0	1	1	1	0	1	0	0	0	1	1	1		Every month	0	Fear of aquiring COVID	Discontinued	#NULL!	#NULL!		I feel better	Physical Exercise	Combination of both
0	64	1	1	Pensioners	0	0	1	4960	1	0	1	1	1	1	1	1	1	1	1	1	0	0	0	1	1	1	0	1	1	1	1	1	0	0	0	1	1	1		Every month	0	Fear of aquiring COVID	Yes	0	2	Others			Combination of both
0	55	1	1	5	1	0	1	1800	1	1	0	1	1	1	1	1	1	1	1	1	0	0	1	1	1	0	0	1	1	0	0	1	0	0	0	1	1	1		Every month	0	Fear of aquiring COVID	Discontinued	#NULL!	#NULL!		I feel better	Physical Exercise	Combination of both
0	67	1	1	Pensioners	4	0	1	1500	1	1	1	1	1	1	1	1	0	1	1	1	0	0	1	1	1	0	0	1	1	0	0	1	0	0	0	1	1	1		Every month	0	Fear of aquiring COVID	Yes	0	2	Others			Life style modification
0	40	1	1	3	1	0	1	2400	1	1	1	1	1	1	1	1	1	1	1	1	0	0	1	1	1	0	0	1	1	1	0	1	0	0	0	1	1	1		Every month	1		Yes	0	2	In refrigerator			Combination of both
0	60	1	1	2	4	0	1	3500	1	0	1	1	1	0	0	1	1	1	1	1	0	0	0	1	1	1	0	0	0	1	0	1	0	0	0	1	1	1		Every month	1		Yes	0	2	In refrigerator			Combination of both
1	38	1	1	3	4	0	1	4000	1	1	1	1	1	1	1	1	1	1	1	1	0	0	1	1	1	0	0	1	1	1	0	1	0	0	0	1	1	1		Every month	0	Fear of aquiring COVID	Yes	0	2	In refrigerator			Life style modification
0	59	1	1	4	3	0	1	2000	1	1	1	1	1	1	0	1	1	0	1	1	0	0	0	1	1	1	0	1	1	1	1	1	0	0	0	1	0	1		Every month	0	Fear of aquiring COVID	Yes	0	2	In refrigerator			Combination of both
0	62	1	1	3	3	0	1	2000	1	1	1	1	1	1	1	1	1	1	1	1	0	0	1	1	1	0	1	1	1	1	1	1	0	0	0	1	0	1		Every month	1		Discontinued	#NULL!	#NULL!		Absence of proper storage	Nothing	Combination of both
0	55	1	1	2	0	0	1	10000	1	1	1	1	1	0	1	1	1	1	0	1	0	0	1	1	1	0	0	1	1	1	0	1	0	0	0	1	1	1		Every month	0	Fear of aquiring COVID	Yes	0	2	Under pit			Combination of both
0	63	1	1	5	4	0	1	2968	1	1	1	1	1	1	1	1	1	1	1	1	0	0	1	1	1	1	0	1	1	1	0	1	0	0	0	1	1	1		Every month	1		Yes	0	2	In refrigerator			Properly taking drug
0	70	1	1	5	4	0	1	2500	1	0	1	1	1	1	1	1	1	1	1	1	0	1	1	1	1	1	0	1	1	1	0	1	1	0	0	0	0	1		Every month	1		Yes	0	2	In refrigerator			Life style modification
0	40	3	1	2	4	0	1	5000	1	0	1	1	1	1	0	1	1	1	1	1	0	0	0	1	1	0	0	1	1	1	1	1	0	0	0	1	1	1		Every month	1		Discontinued	#NULL!	#NULL!		Shifted to traditional me	Traditional medicine	Combination of both
0	46	1	1	3	3	2	1	4000	1	1	0	1	1	1	1	0	1	1	1	1	1	0	1	1	1	0	0	1	1	1	0	1	0	0	0	1	0	1		Every month	0	Fear of aquiring COVID	Yes	0	2	Others			Combination of both
0	61	1	1	2	4	0	1	2000	1	1	1	1	1	0	1	1	0	1	1	1	1	0	1	1	1	0	0	1	1	1	0	1	0	0	0	1	1	1		Every month	0	Fear of aquiring COVID	Discontinued	#NULL!	#NULL!		Lack of money	Physical Exercise	Life style modification
0	42	1	1	2	4	0	1	6000	1	1	1	1	1	1	1	1	1	1	1	1	0	1	1	1	1	1	0	1	1	0	0	1	0	0	0	1	1	1		Every month	0	Fear of aquiring COVID	Discontinued	#NULL!	#NULL!		I feel better	Physical Exercise	Combination of both
1	53	1	1	Housewife	3	0	1	600	1	1	1	1	1	0	1	1	1	1	1	1	0	1	1	1	1	1	1	1	1	1	1	1	1	0	0	0	0	1		Every month	1		Yes	0	2	In refrigerator			Properly taking drug
1	40	1	1	3	4	2	1	6400	1	1	1	1	1	0	1	1	1	1	1	1	0	0	1	1	1	0	0	1	1	1	0	1	1	0	0	1	0	1		Every month	0	Fear of aquiring COVID	Yes	0	2	In refrigerator			Combination of both
0	57	1	1	Pensioners	4	2	1	6000	1	0	1	1	1	1	1	1	1	1	1	1	0	0	1	1	1	0	0	1	1	1	0	1	0	0	0	1	1	1		Every month	0	Fear of aquiring COVID	Yes	0	2	Others			Life style modification
1	45	1	1	3	0	2	1	7017	1	1	1	1	1	1	1	1	1	1	1	1	0	1	1	1	1	0	0	1	1	1	0	1	0	0	0	0	1	1		Every month	0	Fear of aquiring COVID	Yes	0	2	In refrigerator			Combination of both
0	64	1	1	Pensioners	4	2	1	3600	1	0	1	1	1	1	1	1	1	0	0	1	0	0	1	1	1	0	0	1	1	1	0	1	1	0	0	1	1	1		Every month	0	Fear of aquiring COVID	Discontinued	#NULL!	#NULL!		I feel better	Nothing	Life style modification
0	58	1	1	3	4	2	1	10104	1	0	1	1	1	1	0	1	1	1	1	1	1	0	1	1	1	0	0	1	1	1	0	1	0	0	0	1	1	1		Every month	0	Lack of money	Yes	0	2	In refrigerator			Combination of both
0	77	1	1	Pensioners	4	2	1	2000	1	0	1	1	0	0	1	0	0	1	1	1	0	0	1	1	1	0	0	0	0	1	0	1	0	0	0	1	1	1		Every month	0	Fear of aquiring COVID	Yes	0	2	In refrigerator			Combination of both
0	67	1	0	Pensioners	4	2	1	150	1	0	1	1	1	1	1	1	1	1	1	1	0	1	1	1	1	0	0	1	1	1	0	0	1	0	0	0	1	1		Every month	0	Lack of money	Discontinued	#NULL!	#NULL!		Absence of proper storage	Nothing	Life style modification
0	61	1	1	Pensioners	2	2	1	3450	1	1	1	1	1	0	1	1	1	1	1	1	0	0	1	1	0	0	0	0	0	1	0	1	0	0	0	1	1	1		Every month	0	Fear of aquiring COVID	Yes	0	2	Others			Properly taking drug
0	53	1	1	3	3	2	1	7071	1	1	1	1	1	1	1	1	1	1	1	1	0	0	1	1	1	0	0	1	1	1	0	1	0	0	0	1	1	1		Every month	0	Fear of aquiring COVID	Discontinued	#NULL!	#NULL!		I feel better	Physical Exercise	Combination of both
0	63	1	1	Pensioners	3	2	1	5749	1	1	1	1	1	1	0	1	0	1	0	1	0	0	1	1	1	0	0	1	0	1	0	1	0	0	0	1	1	1		Every month	1		Yes	0	2	In refrigerator			Combination of both
0	65	1	1	Pensioners	3	2	1	4000	1	1	1	1	1	1	0	1	0	1	0	1	1	0	1	1	1	0	0	1	1	1	0	1	0	0	0	1	1	1		Every month	0		Yes	0	2	In refrigerator			Combination of both
0	62	1	1	3	3	2	1	6304	1	1	1	1	1	1	0	0	0	0	1	1	0	0	1	1	1	0	0	1	1	1	0	1	0	0	0	1	1	1		Every month	0	Fear of aquiring COVID	Yes	0	2	In refrigerator			Combination of both
0	53	1	0	5	3	2	1	1200	1	1	0	0	0	0	1	1	1	1	1	0	0	0	1	1	1	0	0	1	1	1	0	1	0	0	0	1	1	1		Every month	0	Fear of aquiring COVID	Yes	0	2	In refrigerator			Combination of both
0	70	3	1	4	3	2	1	3000	1	1	1	1	1	1	1	1	1	1	1	1	0	1	1	1	1	0	0	1	1	1	0	1	0	0	0	1	1	1		Every month	0	Fear of aquiring COVID	Yes	0	2	Others			Combination of both
1	44	1	0	3	4	2	1	817	1	1	1	1	1	0	1	1	0	1	0	1	0	0	1	1	1	0	0	1	1	1	0	1	0	0	0	1	1	1		Every month	0	Fear of aquiring COVID	Yes	0	2	In refrigerator			Combination of both
0	63	1	1	Pensioners	4	2	1	400	1	1	1	1	1	0	1	0	1	1	1	1	0	0	1	1	1	1	0	1	1	1	0	1	0	0	0	1	0	1		Every month	1		Yes	0	2	In refrigerator			Life style modification
1	45	1	1	3	3	2	1	5900	1	1	1	1	1	1	1	1	1	1	1	1	0	1	1	1	1	0	1	1	1	1	1	1	0	0	0	1	0	1		Every month	0	Fear of aquiring COVID	Yes	0	2	In refrigerator			Combination of both
1	65	2	1	Housewife	2	2	1	4000	1	0	1	1	1	0	1	0	0	0	0	0	0	0	1	1	1	1	0	1	1	1	0	1	0	0	0	1	1	1		Every month	0	Fear of aquiring COVID	Yes	0	2	In refrigerator			Combination of both
0	58	1	1	Pensioners	3	2	1	3500	1	1	1	1	1	0	0	0	0	1	1	1	1	0	1	1	1	0	0	0	0	1	0	1	0	0	0	1	0	1		Every month	0	Fear of aquiring COVID	Yes	0	2	In refrigerator			Life style modification
0	67	3	1	5	2	2	1	3300	1	1	1	1	1	0	1	0	0	1	1	1	1	0	1	1	1	0	0	1	1	1	0	1	0	0	0	1	0	1		Every month	0	Fear of aquiring COVID	Yes	0	2	Under pit			Life style modification
1	56	1	1	3	2	2	1	8000	1	1	1	1	1	0	0	1	1	1	1	1	1	0	1	1	1	0	0	1	1	1	0	1	0	0	0	1	0	1		Every month	0	Fear of aquiring COVID	Yes	0	2	Others			Combination of both
1	70	2	1	5	3	2	1	1500	1	1	1	0	0	0	1	1	1	1	1	1	1	0	1	1	1	0	0	1	1	1	1	1	0	0	0	1	0	1		Every month	0	Fear of aquiring COVID	Yes	0	2	In refrigerator			Combination of both
1	45	1	0	4	4	2	1	500	1	0	0	1	1	0	0	1	1	1	1	1	0	0	1	1	1	0	1	1	1	0	0	1	0	0	0	1	0	1		Every month	0	Fear of aquiring COVID	Yes	0	2	In refrigerator			Life style modification
0	62	1	1	5	3	2	1	4000	1	0	1	1	1	0	1	1	0	1	1	1	1	0	1	1	1	0	0	1	1	1	0	1	1	0	0	1	0	1		Every month	0	Fear of aquiring COVID	Yes	0	2	In refrigerator			Life style modification
0	60	1	1	5	4	2	1	2670	1	0	1	1	1	1	1	1	1	1	1	1	0	0	1	1	1	0	0	1	1	1	0	1	0	0	0	1	0	1		Every month	0	Fear of aquiring COVID	Yes	0	2	In refrigerator			Properly taking drug
0	70	4	1	3	4	2	1	3000	1	1	1	1	1	1	1	1	1	1	1	1	0	1	1	1	1	0	0	1	1	1	0	1	0	0	0	1	0	1		Every month	1		Yes	0	2	In refrigerator			Life style modification
0	53	1	1	5	4	2	1	1250	1	0	1	1	1	1	1	1	0	0	0	0	0	0	1	1	1	0	0	1	1	1	0	1	0	0	0	1	0	1		Every month	0	Fear of aquiring COVID	Discontinued	#NULL!	#NULL!		I feel better	Physical Exercise	Combination of both
0	64	1	1	5	4	2	1	2000	1	0	1	1	1	0	1	1	1	1	1	1	0	0	1	1	1	0	0	1	1	1	0	1	0	0	0	1	0	1		Every month	0	Fear of aquiring COVID	Yes	0	2	Others			Life style modification
0	79	1	1	2	4	0	1	1500	1	1	1	1	1	1	1	0	0	1	1	1	1	1	0	1	1	1	1	1	1	1	1	0	1	0	0	0	1	1		Every month	0	I feel better	Discontinued	#NULL!	#NULL!		Lack of money		Life style modification
1	30	1	1	3	4	0	1	1000	1	1	0	1	1	1	1	1	1	1	1	1	1	1	0	1	1	1	1	0	1	1	1	1	1	0	0	0	1	1		Every month	0	I feel better	Yes	0	2	Others		Nothing	Combination of both
0	70	1	0	5	4	0	1	1000	1	1	0	1	1	1	1	0	1	1	1	1	1	1	0	1	1	1	0	1	1	1	1	0	1	0	0	0	1	1		Every month	0	Fear of aquiring COVID	Discontinued	#NULL!	#NULL!		I feel better	Physical Exercise	Combination of both
0	40	1	1	4	4	0	1	1010	1	1	0	1	1	1	1	0	1	1	1	0	0	1	0	1	1	1	1	0	1	1	1	1	1	1	0	0	1	1		Every month	1		Yes	0	2	In refrigerator			Combination of both
0	27	2	1	3	4	0	1	1500	1	1	0	1	1	1	1	0	1	1	1	0	1	1	0	1	1	1	1	0	1	1	1	1	1	1	0	0	1	1		Every month	0	I feel better	Yes	0	2	In refrigerator			Combination of both
0	40	1	1	4	4	0	1	1800	1	1	0	1	1	1	1	0	1	1	1	0	0	1	0	1	1	1	1	1	1	1	1	1	1	0	0	0	1	1		Every month	0	Fear of aquiring COVID	Yes	0	2	In refrigerator			Combination of both
1	65	2	1	Housewife	0	0	1	1020	1	1	0	1	1	1	1	1	1	1	1	1	0	1	0	1	1	1	1	0	1	1	1	1	1	1	0	0	1	1		Every month	1		Yes	0	2	Others			Combination of both
0	40	1	1	3	4	0	1	1000	1	1	0	1	1	1	1	0	1	1	1	1	0	1	0	1	1	1	0	1	1	1	1	0	1	0	0	0	1	1		Every month	0	Fear of aquiring COVID	Yes	0	2	In refrigerator			Combination of both
1	27	2	1	2	4	0	1	8000	1	1	1	1	1	1	1	0	1	1	1	1	0	1	0	1	1	1	1	0	1	1	1	1	1	0	0	0	1	1		Every month	1		Yes	0	2	In refrigerator			Combination of both
1	48	1	1	3	4	0	1	500	1	1	0	1	1	1	1	0	1	1	1	1	0	1	1	1	1	1	1	0	1	1	1	1	1	0	0	0	1	1		Every month	0	Fear of aquiring COVID	Discontinued	#NULL!	#NULL!		Shifted to traditional me	Traditional medicine	Combination of both
0	49	2	1	3	1	0	1	480	1	1	0	1	1	1	1	0	1	1	1	1	0	1	0	1	1	1	1	0	1	1	1	1	1	0	0	0	1	1		Every month	0	Fear of aquiring COVID	Yes	0	2	Others			Combination of both
0	46	1	1	3	4	0	1	900	1	1	0	1	1	1	1	0	1	1	1	1	0	1	0	1	1	1	1	0	1	1	1	1	1	0	0	0	1	1		Every month	0	Fear of aquiring COVID	Discontinued	#NULL!	#NULL!		I feel better	Physical Exercise	Combination of both
1	40	1	1	Housewife	4	0	1	1000	0	1	1	1	1	1	1	0	1	1	1	1	0	1	0	1	1	1	0	1	0	1	1	1	1	1	0	0	1	1		Every month	1		Yes	0	2	In refrigerator			Combination of both
1	60	1	1	Housewife	4	0	1	1500	1	1	0	0	1	1	1	1	1	1	1	1	0	1	0	1	1	1	1	0	1	1	1	1	1	0	0	1	0	1		Every month	0		Yes	0	2	In refrigerator			Properly taking drug
1	60	1	1	4	3	0	1	710	1	1	0	1	1	1	1	0	1	1	1	1	0	1	0	1	1	1	1	0	1	1	1	1	1	1	0	0	1	1		Every month	1		Yes	0	2	Others			Combination of both
0	40	2	1	3	4	0	1	980	0	1	0	1	1	0	1	0	1	1	1	1	0	0	0	1	1	1	1	0	1	1	1	1	1	1	0	0	1	1		Every month	0		Discontinued	#NULL!	#NULL!		Shifted to traditional me	Traditional medicine	Properly taking drug
0	43	1	1	3	3	0	1	1040	0	1	0	1	1	1	1	0	1	1	1	1	0	1	0	1	1	1	1	0	1	1	1	1	1	0	0	0	1	1		Every month	1		Yes	0	2	Others			Properly taking drug
0	37	1	1	5	2	0	1	1141	0	1	0	1	1	1	1	0	1	1	1	1	0	1	0	1	1	1	1	0	1	1	1	1	0	0	0	0	1	1		Every month	0		Discontinued	#NULL!	#NULL!		Absence of proper storage	Traditional medicine	Life style modification
0	45	1	1	2	2	0	1	1500	0	1	0	1	1	0	1	0	1	1	1	1	0	0	0	1	1	1	1	0	1	1	1	1	1	1	0	0	1	1		Every month	1		Yes	0	2	Others			Combination of both
0	63	1	1	2	0	0	0	1502	0	1	0	1	1	1	1	0	1	1	1	1	0	1	0	1	1	1	1	0	1	1	1	1	1	0	0	0	1	1		Every month	0	Fear of aquiring COVID	Yes	0	2	In refrigerator			Combination of both
0	62	1	1	Pensioners	4	0	1	3000	0	1	0	1	1	1	1	0	1	1	1	1	0	1	0	1	1	1	1	0	1	1	1	1	1	0	0	0	1	1		Every month	1		Yes	0	2	In refrigerator			Combination of both
1	37	2	1	3	4	0	1	4200	0	1	0	1	1	1	1	0	1	1	1	1	1	1	0	1	1	1	1	0	1	1	1	1	1	0	0	0	1	1		Every month	0	I feel better	Yes	0	2	Under pit			Combination of both
0	60	1	0	5	2	0	1	1200	1	1	0	1	1	1	1	0	1	1	1	1	1	1	0	1	1	1	1	0	1	1	1	0	1	1	1	0	1	1		Every month	0		Discontinued	#NULL!	#NULL!		I feel better	Traditional medicine	Life style modification
0	65	1	1	5	2	1	1	600	1	1	0	1	1	1	1	0	1	1	1	1	1	1	0	1	1	1	1	0	1	1	1	1	1	0	0	0	1	1		Every month	1		Discontinued	#NULL!	#NULL!		Lack of money	Physical Exercise	Life style modification
0	78	1	1	5	2	0	1	4000	0	1	0	1	1	1	1	0	1	1	1	1	0	1	0	1	1	1	1	0	1	1	1	1	1	1	1	1	1	1		Every month	0		Yes	0	2	Others			Combination of both
0	62	2	1	3	4	0	1	3000	1	1	1	1	1	1	1	1	0	1	1	1	1	1	1	1	1	1	1	0	1	1	1	0	1	1	0	0	0	1		Every month	1		Yes	0	2	In refrigerator			Properly taking drug
0	39	2	1	3	3	0	1	3000	1	1	1	1	1	1	1	1	1	1	1	1	1	1	1	1	1	1	0	1	1	1	1	1	1	0	1	0	0	1		Every month	0		Yes	0	2	In refrigerator			Properly taking drug
1	51	1	1	3	4	0	1	450	1	1	1	1	1	1	1	1	1	1	1	1	1	1	1	1	1	1	1	1	1	1	1	1	0	0	0	1	0	1		Every month	1		Yes	0	2	In refrigerator			Properly taking drug
0	45	1	1	2	3	0	1	500	1	1	1	1	1	1	0	1	0	0	0	1	0	1	0	0	1	0	1	0	0	0	0	0	1	0	0	0	1	1		Every month	0		Yes	0	2	In refrigerator			Combination of both
1	80	1	1	Pensioners	3	0	1	710	0	1	1	1	1	1	0	0	0	0	0	1	0	1	0	0	1	1	1	0	1	1	1	0	1	1	0	0	1	1		Every month	0		Yes	0	2	In refrigerator			Properly taking drug
1	70	1	1	3	4	0	1	8100	1	1	1	1	1	1	0	1	0	0	1	1	0	1	0	0	1	1	0	0	0	1	1	0	1	1	0	0	1	1		Every month	1		Yes	0	2	In refrigerator			Combination of both
1	36	1	1	2	3	0	1	3600	1	1	1	1	1	1	1	1	1	1	0	1	0	1	0	1	1	1	1	0	1	1	0	1	1	0	0	0	1	1		Every month	1		Discontinued	#NULL!	#NULL!		I feel better	Physical Exercise	Combination of both
0	50	1	0	3	3	0	1	2800	0	1	1	1	1	1	1	1	1	1	1	1	0	1	0	1	1	1	1	0	1	1	1	1	1	1	0	0	1	1		Every month	0		Yes	0	2	In refrigerator			Combination of both
0	55	1	0	3	2	0	1	2400	0	1	1	1	1	1	1	1	1	1	1	1	0	1	0	1	1	1	0	1	1	1	1	1	1	0	0	0	1	1		Every month	0		Yes	0	2	In refrigerator			Combination of both
0	62	1	1	Pensioners	4	0	1	2000	0	1	1	1	1	1	1	1	1	1	1	1	1	1	0	0	1	0	0	0	0	1	0	0	1	1	0	0	1	1		Every month	0		Yes	0	2	In refrigerator			Combination of both
0	42	1	1	2	3	0	1	1700	0	1	1	1	1	1	1	1	1	1	1	1	1	1	0	1	1	1	1	0	1	1	1	1	1	1	0	0	1	1		Every month	0	Fear of aquiring COVID	Yes	0	2	Others			Combination of both
0	75	1	0	Pensioners	0	0	1	1450	0	1	1	1	1	1	1	1	1	1	1	1	1	1	0	1	1	1	1	0	1	1	1	1	1	0	0	0	1	1		Every month	1		Yes	0	2	In refrigerator			Combination of both
0	60	1	0	Pensioners	3	0	1	1000	0	1	1	1	1	1	1	1	1	1	1	1	1	1	1	1	1	1	0	1	1	1	1	1	1	0	0	0	1	1		Every month	0		Yes	0	2	In refrigerator			Properly taking drug
1	65	1	1	Housewife	4	0	1	150	0	1	1	1	1	1	1	0	1	1	1	1	1	1	0	1	1	1	1	0	1	1	1	1	1	1	0	0	0	1		Every month	0	Fear of aquiring COVID	Yes	0	2	In refrigerator			Combination of both
0	80	1	0	4	4	0	1	500	1	1	1	1	1	1	1	0	1	1	1	1	1	1	0	1	1	1	1	0	1	1	1	1	1	1	0	0	1	1		Every month	1		Yes	0	2	In refrigerator			Combination of both
0	68	1	1	Pensioners	0	0	0	1200	1	1	1	1	1	1	1	0	1	1	1	1	1	1	0	0	1	0	0	1	0	0	1	1	1	0	0	0	1	1		Every month	0	Fear of aquiring COVID	Yes	0	2	In refrigerator			Combination of both
0	70	1	1	4	3	0	1	1000	0	1	0	1	1	1	1	0	1	1	1	1	1	1	0	0	1	1	1	0	1	1	1	1	1	0	0	0	1	1		Every month	1		Yes	0	1	In refrigerator			Combination of both
0	72	1	1	Pensioners	3	0	1	800	1	1	0	1	1	1	0	1	1	1	1	1	1	1	0	1	1	1	1	0	1	1	1	1	1	0	0	0	1	1		Every month	1		Yes	0	1	In refrigerator			Combination of both
1	60	1	1	2	3	0	1	1500	1	1	0	1	1	1	0	0	1	1	1	1	0	1	0	0	1	1	1	0	0	0	1	0	1	0	0	0	1	1		Every month	0		Yes	0	1	In refrigerator			Combination of both
0	59	1	1	4	4	0	1	1000	1	1	1	1	1	1	1	0	1	1	0	1	0	1	0	0	1	1	1	0	1	1	1	1	1	0	0	0	1	1		Every month	0	Fear of aquiring COVID	Yes	0	1	In refrigerator			Combination of both
1	70	1	0	Housewife	3	0	1	1400	1	1	1	1	1	0	0	1	1	1	1	1	0	1	1	1	1	1	1	0	1	1	1	1	1	0	0	0	1	1		Every month	1		Yes	0	1	In refrigerator			Life style modification
1	55	1	0	Housewife	3	0	1	2000	0	1	1	1	1	1	1	0	1	1	1	1	0	1	0	1	1	1	1	0	1	1	1	1	1	0	0	0	1	1		Every month	0		Yes	0	1	In refrigerator			Combination of both
0	61	1	0	5	3	0	1	2000	1	1	0	1	1	1	1	0	1	0	1	1	0	1	0	1	1	1	1	0	1	1	1	1	1	1	0	0	1	1		Every month	0		Yes	0	1	Under pit			Life style modification
0	55	1	1	5	3	0	1	2000	1	1	0	1	1	1	1	0	1	1	1	1	0	1	0	1	1	1	1	0	1	1	1	1	1	0	0	1	1	1		Every month	1		Yes	0	1	Others			Combination of both
1	70	1	0	2	4	0	1	1200	0	1	1	1	1	1	1	1	1	1	1	1	0	1	1	1	1	1	0	1	1	1	1	0	1	1	0	0	1	1		Every month	0	Fear of aquiring COVID	Discontinued	#NULL!	#NULL!		Shifted to traditional me	Traditional medicine	Properly taking drug
1	58	1	1	2	3	0	1	700	0	1	0	1	1	1	1	1	1	1	1	1	0	1	0	1	1	1	0	1	1	1	1	1	1	0	0	0	1	1		Every month	1		Yes	0	1	In refrigerator			Life style modification
1	50	1	0	Housewife	2	0	1	800	0	1	0	1	1	1	1	0	1	1	1	1	0	1	0	1	1	1	1	0	1	1	1	1	1	1	0	0	1	1		Every month	0		Yes	0	1	Others			Life style modification
0	40	3	1	2	3	0	1	1400	0	1	0	1	1	1	1	0	1	1	1	1	0	1	0	0	1	1	0	0	1	1	1	1	1	0	0	0	1	1		Every month	1		Discontinued	#NULL!	#NULL!		Lack of money	Physical Exercise	Combination of both
0	46	2	0	5	2	0	1	1350	0	1	1	1	1	1	1	1	1	1	1	1	0	1	0	1	1	1	1	0	1	1	1	0	1	1	0	0	1	1		Every month	0		Yes	0	0	Others			Combination of both
0	63	1	1	5	3	0	1	1240	0	1	0	1	0	1	0	0	1	1	0	1	0	1	0	1	1	1	0	1	1	1	1	1	1	0	0	0	1	1		Every month	1		Yes	0	0	In refrigerator			Combination of both
0	70	1	0	Pensioners	3	0	1	2200	0	1	1	1	1	1	0	1	1	1	1	1	0	1	0	1	1	1	0	1	1	1	1	1	1	0	0	0	1	1		Every month	1	Fear of aquiring COVID	Discontinued	#NULL!	#NULL!		I feel better	Physical Exercise	Combination of both
0	64	1	1	Pensioners	0	0	1	4960	1	1	0	1	1	1	1	1	1	1	1	1	0	1	0	0	1	1	1	0	1	1	1	1	1	0	0	0	1	1		Every month	1	Fear of aquiring COVID	Yes	0	0	Under pit			Combination of both
0	50	1	1	2	4	0	1	1800	1	1	1	1	1	1	1	0	1	1	1	0	0	1	0	1	1	1	1	0	1	1	1	1	1	1	0	1	1	1		Every month	1		Discontinued	#NULL!	#NULL!		I feel better	Physical Exercise	Combination of both
1	78	1	0	Housewife	0	0	1	1650	0	1	0	1	1	1	1	1	1	1	1	1	0	1	0	1	1	1	0	1	1	1	1	1	1	0	0	0	1	1		Every month	0		Yes	0	0	Others			Combination of both
0	45	2	0	3	4	0	1	1600	1	1	0	1	1	1	0	1	1	0	1	1	0	1	0	1	1	1	1	0	1	1	1	1	1	0	0	0	1	1		Every month	0		Discontinued	#NULL!	#NULL!		Absence of proper storage	Physical Exercise	Life style modification
0	60	1	0	5	3	0	1	1300	1	1	1	1	1	1	1	1	1	1	1	1	0	1	0	1	1	1	1	0	1	0	1	0	1	0	1	0	0	1		Every month	1		Yes	1	2	In refrigerator			Life style modification
0	55	1	1	3	4	0	1	500	1	1	0	1	1	1	1	0	1	1	0	1	0	1	0	0	0	0	0	1	0	1	1	0	0	0	0	0	0	1		Every month	0		Yes	1	2	In refrigerator			Properly taking drug
0	40	1	1	3	2	0	1	4050	1	1	0	1	1	1	1	0	1	1	1	1	0	1	0	1	1	1	1	0	1	1	1	1	1	1	0	0	1	1		Every month	1		Yes	1	2	In refrigerator			Properly taking drug
0	79	2	0	Pensioners	2	0	1	2200	0	1	0	1	1	1	1	0	1	1	1	1	0	1	0	1	1	1	1	1	1	1	1	0	1	0	0	0	1	1		Every month	0		Yes	1	2	Others			Properly taking drug
1	77	1	0	Housewife	3	0	1	4960	1	1	0	1	1	1	1	0	1	1	1	1	0	1	0	1	1	1	1	1	1	1	1	1	1	0	0	0	1	1		Every month	1	Fear of aquiring COVID	Discontinued	#NULL!	#NULL!		Absence of proper storage	Physical Exercise	Properly taking drug
0	40	1	1	3	4	0	1	1800	1	1	0	1	1	1	1	0	1	1	1	1	0	1	0	1	1	1	1	0	1	1	1	1	1	1	0	0	1	1		Every month	0		Yes	0	2	In refrigerator			Properly taking drug
1	59	1	1	4	4	0	1	1650	0	1	0	1	1	1	1	0	1	1	1	1	0	1	0	1	1	1	1	0	1	1	1	1	1	0	0	0	1	1		Every month	0		Yes	0	2	In refrigerator			Properly taking drug
1	60	1	0	Housewife	2	0	1	1600	0	1	0	1	1	1	1	0	1	1	1	1	0	1	0	1	1	1	1	0	1	1	1	1	1	0	0	0	1	1		Every month	0		Yes	0	2	In refrigerator			Properly taking drug
1	69	1	0	Housewife	2	0	1	1300	0	1	0	1	1	1	1	0	1	1	1	1	0	1	0	1	1	1	1	1	1	1	1	1	1	0	0	0	1	1		Every month	0	Fear of aquiring COVID	Yes	0	2	In refrigerator			Properly taking drug
0	49	1	1	3	3	0	1	500	0	1	0	1	1	1	1	0	1	1	1	1	0	1	0	1	1	1	1	0	1	1	1	1	1	0	0	0	1	1		Every 2 month	0		Yes	0	2	In refrigerator			Properly taking drug
0	44	2	1	2	3	0	1	4050	0	1	0	1	1	1	1	1	1	1	1	0	0	1	0	1	1	1	1	0	1	1	1	1	1	0	0	0	1	1		Every month	0		Yes	0	2	Others			Properly taking drug
0	60	1	1	5	2	0	1	2200	0	1	0	1	1	1	1	0	1	1	1	1	0	1	0	1	1	1	1	0	1	1	1	1	1	0	0	0	1	1		Every 2 month	0		Yes	0	2	In refrigerator			Properly taking drug
0	65	1	1	Pensioners	0	0	1	4960	0	1	0	1	1	1	1	0	1	1	1	1	0	1	1	1	1	1	1	0	1	1	1	1	1	1	1	0	1	1		Every month	1	Fear of aquiring COVID	Yes	0	2	In refrigerator			Properly taking drug
0	60	1	1	5	4	0	1	1800	1	1	0	1	1	1	1	0	1	1	1	1	0	1	0	1	1	1	1	1	1	1	1	1	1	0	0	0	0	1		When feel sick	0		Yes	0	2	In refrigerator			Properly taking drug
0	45	1	0	3	0	0	1	1650	1	1	0	1	1	1	1	0	1	1	1	1	0	1	0	1	1	1	1	1	1	1	1	1	1	0	0	0	1	1		Every month	1	Fear of aquiring COVID	Yes	0	2	In refrigerator			Properly taking drug
1	62	1	1	Housewife	3	0	1	1600	0	1	0	1	1	1	1	0	1	1	1	1	0	1	0	1	1	1	1	1	1	1	1	1	1	1	1	1	1	1		Every month	0		Yes	0	2	In refrigerator			Properly taking drug
0	50	1	0	3	4	0	1	1300	1	1	0	1	1	1	1	0	1	1	1	1	0	1	0	1	1	1	1	0	1	1	1	1	1	0	0	0	1	1		Every month	1		Yes	0	2	In refrigerator			Properly taking drug
0	42	1	0	5	0	0	1	500	1	1	0	1	1	1	1	0	1	1	1	1	0	1	0	1	1	1	1	1	1	1	1	1	1	0	0	0	1	0	I feel better		1	Fear of aquiring COVID	Yes	0	2	In refrigerator			Properly taking drug
0	48	1	1	2	1	0	1	4050	1	1	0	1	1	1	1	0	1	1	1	1	0	1	1	1	1	1	1	0	1	1	1	0	1	0	0	0	1	1		When feel sick	0		Yes	0	2	In refrigerator			Properly taking drug
0	28	1	1	4	0	0	1	2200	1	1	0	1	1	1	1	0	1	1	1	1	0	1	0	1	1	0	1	0	0	1	1	1	1	1	1	1	1	1		When feel sick	0		Yes	0	2	In refrigerator			Properly taking drug
1	48	1	1	4	4	0	1	4960	0	1	0	1	1	1	1	0	1	1	1	1	0	1	0	1	1	1	0	0	1	1	1	1	1	0	0	0	1	1		Every 3 month	1		Yes	0	2	In refrigerator			Properly taking drug
0	62	1	1	Pensioners	4	0	0	1800	1	1	0	1	1	1	1	0	1	1	1	1	0	1	0	1	1	1	1	0	1	1	1	1	1	1	0	0	1	1		Every month	0		Yes	0	2	In refrigerator			Properly taking drug
1	65	1	1	Housewife	4	0	0	1650	1	1	0	1	1	1	1	0	1	1	1	1	0	1	0	1	1	1	1	0	1	1	1	1	1	1	1	1	1	1		Every 3 month	1		Yes	0	2	Under pit			Properly taking drug
1	47	1	1	Housewife	4	0	1	1600	0	1	0	1	1	1	1	0	1	1	1	1	0	1	0	1	1	1	1	0	1	1	1	1	1	1	1	1	1	1		Every month	0	Fear of aquiring COVID	Yes	1	2	Others			Properly taking drug
1	70	1	1	Housewife	4	0	1	1300	0	1	0	1	1	1	1	0	1	1	1	1	0	1	1	1	1	1	1	0	1	1	1	1	1	1	1	1	1	1		Every month	1	Fear of aquiring COVID	Discontinued	#NULL!	#NULL!		Absence of proper storage	Nothing	Properly taking drug
0	38	1	1	Pensioners	2	0	0	500	0	1	0	1	1	1	1	0	1	1	1	1	0	1	0	1	1	1	1	0	1	1	1	1	1	0	0	0	1	1		Every month	0		Yes	1	2	In refrigerator			Properly taking drug
0	64	1	0	Pensioners	4	0	1	2200	0	1	0	1	1	1	1	0	1	1	1	1	0	1	0	1	1	1	1	0	1	1	1	1	1	1	1	0	1	1		Every month	1	Fear of aquiring COVID	Yes	1	2	In refrigerator			Properly taking drug
0	61	1	1	4	2	0	1	4960	0	1	1	1	1	1	1	1	1	1	1	1	0	1	0	1	1	1	1	0	1	1	1	1	1	1	1	1	1	1		When feel sick	1		Yes	0	2	In refrigerator			Properly taking drug
0	49	1	1	Pensioners	4	0	1	1800	0	1	0	1	1	1	1	1	1	1	1	1	0	1	0	1	1	1	1	1	1	1	1	0	1	0	0	0	1	1		Every month	0	Fear of aquiring COVID	Yes	0	2	Others			Properly taking drug
0	37	1	1	3	4	0	1	1650	0	1	0	1	1	1	1	0	1	1	1	1	0	1	0	1	1	1	1	0	1	1	1	1	1	0	0	0	1	1		Every month	1		Yes	0	2	Under pit			Properly taking drug
0	46	2	1	3	4	0	1	1600	1	1	0	1	1	1	1	0	1	1	1	1	0	1	0	1	1	1	1	0	1	1	1	1	1	0	0	0	1	1		Every 2 month	0		Yes	0	2	In refrigerator			Properly taking drug
1	47	1	1	4	4	0	1	1300	1	1	0	1	1	1	1	0	1	1	1	1	0	1	0	1	1	1	1	0	1	1	1	1	1	0	0	0	1	1		Every month	1	Fear of aquiring COVID	Yes	0	2	In refrigerator			Properly taking drug
0	64	2	1	Pensioners	4	0	1	500	0	1	0	1	1	1	1	0	1	1	1	0	0	1	0	1	1	1	1	0	1	1	1	1	1	0	0	0	1	1		Every month	1		Yes	0	2	In refrigerator			Properly taking drug
0	50	1	1	3	4	0	1	4050	1	1	0	1	1	1	1	0	1	1	1	1	0	1	0	1	1	1	1	0	1	1	1	1	1	0	0	0	1	1		Every month	1		Yes	0	2	In refrigerator			Properly taking drug
0	50	1	1	3	4	0	1	2200	1	1	0	1	1	1	1	0	1	1	1	1	0	1	0	1	1	1	1	1	1	1	1	1	1	0	0	0	1	1		Every month	1		Yes	0	2	In refrigerator			Properly taking drug
0	79	1	1	Pensioners	4	0	0	4960	1	1	0	1	1	1	1	0	1	1	1	1	1	1	0	1	1	1	1	1	1	1	1	1	1	0	0	0	1	1		Every 3 month	1		Yes	0	2	In refrigerator			Properly taking drug
1	46	1	1	4	4	0	1	1800	1	1	1	1	1	1	0	1	1	1	1	1	0	1	0	1	1	1	1	0	1	1	1	1	1	0	0	0	1	1		Every month	1		Yes	0	2	In refrigerator			Properly taking drug
0	45	2	1	2	0	0	1	1650	0	0	0	0	1	0	0	0	1	1	1	1	1	0	0	0	0	0	1	0	0	0	0	0	1	0	0	0	0	1		Every month	1		Yes	0	2	In refrigerator			Properly taking drug
1	47	1	1	3	4	0	1	1600	1	1	0	1	1	1	1	0	1	1	1	1	0	1	0	1	1	1	1	0	1	1	1	1	1	0	0	0	1	1		Every month	1		Yes	0	2	Others			Properly taking drug
1	43	2	1	3	4	0	1	8013	1	1	0	1	1	1	1	0	1	1	1	1	0	1	0	1	1	1	1	0	1	1	1	1	1	0	0	0	1	1		Every month	1		Yes	0	2	In refrigerator			Properly taking drug
1	55	1	1	3	4	0	0	2200	0	1	0	1	1	1	1	0	1	1	1	1	0	1	0	1	1	1	1	0	1	1	1	1	1	0	0	0	1	1		When feel sick	1		Yes	0	2	In refrigerator			Properly taking drug
0	63	1	1	5	4	0	1	4960	0	1	0	1	1	0	1	0	1	1	1	1	0	0	0	1	1	1	1	0	1	1	1	1	1	0	0	0	1	1		Every 2 month	1		Yes	0	2	In refrigerator			Properly taking drug
0	48	1	1	5	4	0	1	1800	0	1	0	1	1	1	1	0	1	1	1	1	0	1	0	1	1	1	1	0	1	1	1	1	1	0	0	0	1	1		Every month	1	Fear of aquiring COVID	Yes	0	2	In refrigerator			Properly taking drug
0	38	1	1	3	4	0	1	2514	0	1	0	1	1	1	1	0	1	1	1	1	0	1	0	1	1	1	1	0	0	1	1	1	1	0	0	0	1	0	I feel better		1		Yes	0	2	Others			Life style modification
0	40	1	1	5	4	0	1	2200	0	1	0	1	1	1	1	0	1	1	1	1	0	1	0	1	1	1	1	1	1	1	1	1	1	0	0	0	1	0	I feel better		1	I feel better	Discontinued	#NULL!	#NULL!		Lack of money	Traditional medicine	Combination of both
0	35	1	1	5	4	0	1	4960	0	1	1	1	1	1	1	0	1	1	1	1	0	1	0	1	1	1	1	0	1	1	1	1	1	1	0	0	1	1		Every 2 month	0		Yes	0	2	In refrigerator			Combination of both
0	44	1	1	3	4	0	1	1300	0	1	1	1	1	1	1	0	1	1	1	1	0	1	0	1	1	1	1	1	1	1	1	1	1	0	0	1	1	1		Every month	1	Fear of aquiring COVID	Yes	0	2	In refrigerator			Combination of both
1	43	1	0	Housewife	4	0	1	2200	1	1	1	1	1	0	1	1	1	1	1	1	0	1	0	1	1	1	1	1	0	1	0	0	1	1	0	0	1	1		Every month	0	I feel better	Discontinued	#NULL!	#NULL!		I feel better	Physical Exercise	Combination of both
0	47	1	0	5	4	0	1	4960	1	1	1	0	1	1	1	1	1	1	1	1	0	1	0	1	1	1	1	1	1	1	1	1	1	1	0	0	1	1		Every month	1		Yes	0	2	Others			Properly taking drug
0	46	1	1	5	4	0	1	1800	0	1	1	1	1	1	1	0	1	1	1	1	0	1	0	1	1	1	1	0	1	1	1	1	1	1	0	0	1	1		Every month	1		Yes	0	2	In refrigerator			Combination of both
0	58	1	1	3	4	0	1	1650	1	1	1	1	1	1	1	1	1	1	1	1	0	1	0	1	1	1	1	0	1	1	1	1	1	1	0	0	1	1		Every month	1		Yes	0	2	In refrigerator			Combination of both
0	61	1	1	4	3	0	1	1000	1	1	1	1	1	1	1	1	1	1	1	1	0	1	1	1	1	1	1	1	1	1	1	1	1	1	0	0	0	1		Every month	0	I feel better	Discontinued	#NULL!	#NULL!		Lack of money	Nothing	Life style modification
1	45	1	1	4	3	0	1	10000	1	1	1	1	1	1	1	1	1	1	1	1	0	1	0	1	1	1	1	0	1	1	1	1	1	0	0	0	1	1		Every month	1		Yes	0	2	In refrigerator			Combination of both
0	45	1	0	3	0	0	1	5500	1	1	1	1	1	1	1	0	1	1	1	1	0	1	1	1	1	1	1	1	1	1	1	1	1	0	1	0	0	1		Every month	1	I feel better	Yes	0	2	In refrigerator			Properly taking drug
1	48	1	1	5	3	0	1	2500	0	1	1	1	1	0	0	1	1	1	1	1	0	1	1	1	1	0	1	1	1	1	1	1	1	0	0	0	1	1		Every 2 month	1		Yes	0	2	In refrigerator			Properly taking drug
1	48	1	1	4	3	0	1	2000	1	1	1	1	1	1	1	1	1	1	1	1	0	1	1	1	1	1	1	1	1	1	1	1	1	0	0	0	1	1		Every month	1		Yes	0	2	Under pit			Properly taking drug
1	58	2	0	2	1	0	1	1000	1	1	1	1	1	1	1	1	1	1	1	1	0	1	1	1	1	1	1	1	1	1	1	1	1	0	0	0	1	1		Every month	1		Yes	0	2	In refrigerator			Life style modification
0	46	2	1	4	2	0	1	5000	0	1	1	1	1	1	0	1	1	1	1	1	0	1	1	1	1	1	1	1	1	1	1	1	1	1	0	0	0	0	I feel better		1	I feel better	Discontinued	#NULL!	#NULL!		I feel better	Physical Exercise	Life style modification
0	59	2	1	3	1	0	1	10500	0	1	1	1	1	1	1	1	1	1	1	1	0	1	1	1	1	1	1	1	1	1	1	1	1	0	0	1	0	1		Every month	1		Yes	0	2	In refrigerator			Properly taking drug
0	62	1	1	5	2	0	1	6500	0	1	1	1	1	1	1	1	1	1	1	1	1	1	1	1	1	1	1	1	1	1	1	1	1	0	0	0	1	1		When feel sick	1		Yes	0	2	In refrigerator			Combination of both
0	50	2	1	4	3	0	1	8000	0	1	1	1	1	1	0	0	1	1	1	1	0	1	1	1	1	1	1	1	1	1	1	1	1	0	1	0	0	1		Every month	1		Yes	0	2	In refrigerator			Properly taking drug
0	39	1	1	4	3	0	1	400	0	1	1	1	1	1	0	1	1	1	1	1	0	1	1	1	1	1	1	1	1	1	1	1	1	0	0	0	1	0	I feel better		1	Fear of aquiring COVID	Discontinued	#NULL!	#NULL!		Lack of money	Physical Exercise	Life style modification
0	40	2	1	4	3	0	1	2000	0	1	1	1	1	1	1	1	1	1	1	1	0	1	1	1	1	1	1	1	1	1	1	1	1	0	0	0	1	1		Every 2 month	1		Yes	0	2	Others			Properly taking drug
1	32	1	1	5	0	0	1	5500	0	1	1	1	1	1	0	1	1	1	1	1	0	1	0	1	1	1	1	1	1	1	0	1	1	0	0	0	1	0	I feel better		1	I feel better	Discontinued	#NULL!	#NULL!		Lack of money	Traditional medicine	Life style modification
0	63	1	1	5	0	0	1	4643	1	1	1	1	1	1	1	1	1	1	1	1	0	1	0	1	1	1	1	1	1	1	1	1	1	0	0	0	1	1		Every month	0	Fear of aquiring COVID	Yes	0	2	In refrigerator			Properly taking drug
0	45	1	1	4	4	0	1	5100	1	1	1	1	1	1	1	1	1	1	1	1	0	1	1	1	1	1	1	0	0	1	1	1	1	0	0	0	1	1		Every month	1		Yes	0	2	In refrigerator			Properly taking drug
0	60	1	1	5	1	0	1	2000	0	1	1	1	1	1	1	0	1	1	1	1	0	1	0	1	1	1	1	1	1	1	1	1	1	0	0	0	1	1		Every month	0		Yes	0	2	In refrigerator			Life style modification
0	24	1	1	3	0	0	1	7500	1	1	1	1	1	1	1	1	1	1	1	1	0	1	0	1	1	1	1	1	1	1	1	1	1	0	0	1	0	1		Every month	1		Yes	0	2	In refrigerator			Properly taking drug
1	52	1	1	4	0	0	1	10000	1	1	0	1	1	1	1	1	1	1	1	1	1	1	1	1	1	1	1	1	1	1	1	1	1	0	0	0	0	1		Every 2 month	1		Yes	0	2	In refrigerator			Life style modification
0	36	3	1	3	1	0	1	1000	1	1	1	1	1	1	1	1	1	1	1	1	0	1	1	1	1	1	1	1	1	1	1	1	1	0	1	0	0	1		Every 2 month	1		Yes	0	2	In refrigerator			Life style modification
1	55	2	1	2	4	0	1	6800	1	1	1	1	1	1	1	1	1	1	1	1	0	1	0	1	1	1	1	1	1	1	1	1	1	0	0	0	1	1		When feel sick	1		Yes	0	2	In refrigerator			Life style modification
1	45	1	1	5	3	0	0	3000	0	1	1	1	1	1	1	1	1	1	1	1	0	1	0	1	1	1	1	1	1	1	1	1	1	1	0	0	0	1		When feel sick	1		Yes	0	2	In refrigerator			Life style modification
0	41	1	1	2	4	0	1	6000	1	1	1	1	1	1	1	0	1	1	1	1	0	1	0	1	1	1	1	1	1	1	1	1	1	0	0	0	1	1		Every month	0		Yes	0	2	In refrigerator			Life style modification
0	66	2	1	3	0	0	1	1700	1	1	1	1	1	1	1	0	1	1	1	1	0	1	0	1	1	1	1	1	1	1	1	1	1	0	0	0	1	1		When feel sick	1		Yes	0	2	In refrigerator			Life style modification
1	53	3	1	2	0	0	1	13000	0	1	1	1	1	1	1	1	1	1	1	1	0	1	0	1	1	1	1	1	1	1	1	1	1	0	0	0	1	1		When feel sick	1		Yes	0	2	In refrigerator			Life style modification
1	37	3	0	2	3	0	0	4800	0	1	1	1	1	1	1	0	1	1	1	1	0	1	0	1	1	1	1	1	1	1	1	1	1	0	0	0	1	0	I feel better		0	I feel better	Discontinued	#NULL!	#NULL!		I feel better	Physical Exercise	Combination of both
1	62	2	0	2	4	0	1	9000	0	1	1	1	1	1	1	0	1	1	1	1	0	1	0	1	1	1	1	1	1	1	1	1	1	0	0	0	0	0	I feel better		1	I feel better	Discontinued	#NULL!	#NULL!		Lack of money	Traditional medicine	Combination of both
1	54	2	1	3	4	0	1	10000	0	1	1	1	1	1	1	0	1	1	1	1	0	1	0	1	1	1	1	1	1	1	1	1	1	1	0	0	0	1		Every month	1		Yes	0	2	Others			Life style modification
0	54	3	1	4	4	0	1	4850	0	1	1	1	1	1	1	1	1	1	1	1	0	1	0	1	1	1	1	1	1	1	1	1	1	0	0	0	1	1		When feel sick	1		Yes	0	2	In refrigerator			Life style modification
0	53	2	1	4	2	0	1	1480	0	1	1	1	1	0	1	1	1	1	0	1	0	1	0	1	1	1	1	1	1	1	1	1	1	0	0	0	1	1		Every 3 month	0		Yes	0	2	In refrigerator			Life style modification
0	60	1	1	5	2	0	1	2200	0	1	1	1	1	1	1	1	1	1	1	1	0	1	1	1	1	1	1	0	1	1	0	1	1	1	0	0	0	1		Every 2 month	1		Yes	0	2	In refrigerator			Properly taking drug
0	59	2	0	4	4	0	1	6250	1	1	1	1	1	1	1	1	1	1	1	1	0	1	1	1	1	1	1	0	1	1	1	1	1	1	0	0	0	1		Every month	0	I feel better	Discontinued	#NULL!	#NULL!		Lack of money	Traditional medicine	Properly taking drug
0	43	3	0	2	3	0	1	6000	1	1	1	1	1	1	1	1	1	1	1	1	0	1	0	1	1	1	1	0	1	1	1	1	1	0	0	0	1	1		Every 3 month	1		Yes	0	2	Others			Combination of both
0	52	3	0	2	4	0	1	7250	0	1	1	1	1	1	1	1	1	1	1	1	0	1	0	1	1	1	1	0	1	1	1	1	1	0	0	0	1	1		Every 3 month	1		Yes	0	2	In refrigerator			Life style modification
1	61	1	1	4	4	0	1	3200	1	1	1	1	1	1	1	0	1	1	1	1	0	1	1	1	1	1	1	1	1	1	1	1	1	0	0	0	1	1		Every month	1		Yes	0	2	In refrigerator			Life style modification
0	29	1	0	3	1	0	1	2500	1	1	1	1	1	1	1	1	1	1	1	1	0	1	1	1	1	1	1	0	1	1	1	0	1	1	0	0	0	1		Every month	1	I feel better	Yes	0	2	In refrigerator			Properly taking drug
0	46	2	1	3	3	0	1	5000	1	1	1	1	1	1	1	0	1	1	1	1	0	1	0	1	1	1	1	1	1	1	1	1	1	0	0	0	1	1		When feel sick	1		Yes	0	2	Others			Properly taking drug
0	32	2	1	5	4	0	1	5000	1	1	1	1	1	1	1	1	1	1	1	1	0	1	1	1	1	1	1	1	1	1	1	1	1	0	0	1	0	1		Every month	0	I feel better	Discontinued	#NULL!	#NULL!		Lack of money	Nothing	Life style modification
0	34	2	1	3	2	0	1	5000	0	1	1	1	0	1	1	1	1	1	1	1	0	1	1	1	1	1	1	1	1	1	1	1	1	1	0	0	0	1		Every month	1		Yes	0	1	Under pit			Life style modification
1	56	1	1	3	3	0	1	18200	1	1	1	1	1	1	1	1	1	1	1	1	0	1	1	1	1	1	1	1	1	1	1	0	1	1	0	0	0	1		When feel sick	1		Yes	0	2	In refrigerator			Life style modification
1	32	1	1	3	2	0	1	3200	1	1	1	1	1	1	1	1	1	1	1	1	0	1	1	1	1	1	1	1	1	1	1	1	1	0	0	0	1	1		When feel sick	0		Yes	0	1	In refrigerator			Life style modification
1	38	1	1	3	3	0	1	18000	0	1	1	1	1	1	1	1	1	1	1	1	0	1	1	1	1	1	1	1	1	1	1	1	1	0	0	0	1	1		When feel sick	1		Yes	0	1	In refrigerator			Life style modification
1	43	2	1	3	4	0	1	6000	0	1	1	1	1	1	1	1	1	1	1	1	0	1	1	1	1	1	1	1	1	1	1	1	1	0	0	0	1	1		Every month	1		Yes	0	1	In refrigerator			Life style modification
0	37	2	1	3	4	0	1	4500	0	1	1	1	1	1	1	0	1	1	1	1	0	1	0	1	1	1	1	1	1	1	1	1	0	0	0	0	1	1		When feel sick	1		Yes	0	2	In refrigerator			Life style modification
0	40	2	1	3	3	0	1	10000	0	1	1	1	1	1	1	1	1	1	1	1	0	1	1	1	1	1	1	1	1	1	1	1	1	1	0	0	0	0	I feel better		1		Yes	0	1	In refrigerator			Life style modification
0	57	1	1	5	4	0	1	1500	0	1	1	1	1	1	1	0	1	1	1	1	0	1	0	1	1	1	1	1	1	1	1	1	1	0	0	0	1	1		When feel sick	1		Yes	0	1	In refrigerator			Life style modification
0	52	1	1	3	1	0	1	3600	0	1	1	1	1	1	1	1	1	1	1	1	0	1	0	1	1	1	1	1	1	1	1	1	1	1	0	0	0	1		Every 3 month	0		Yes	0	1	In refrigerator			Life style modification
0	51	1	1	3	2	0	1	9600	0	1	1	1	1	1	1	1	1	1	1	1	0	1	0	1	1	1	1	1	1	1	1	1	1	1	0	0	0	1		Every month	1		Yes	0	1	In refrigerator			Life style modification
0	60	1	0	5	3	0	1	1000	1	1	1	1	1	1	1	0	1	1	1	1	0	1	0	1	1	1	1	1	1	1	1	1	1	0	0	0	1	1		When feel sick	1		Yes	0	1	In refrigerator			Life style modification
1	58	1	1	5	3	0	1	4147	1	1	1	1	1	1	1	1	1	1	1	1	0	1	1	1	1	1	1	1	1	1	1	1	1	1	0	0	0	1		Every month	1		Yes	0	2	In refrigerator			Life style modification
0	42	2	1	3	0	0	1	6000	0	1	1	1	1	1	1	0	1	1	1	1	0	1	0	1	1	1	1	1	1	1	1	1	1	1	0	0	0	1		Every month	1		Yes	0	2	In refrigerator			Life style modification
0	45	1	1	3	4	0	1	4000	1	1	1	1	1	1	1	1	1	1	1	1	0	1	0	1	1	1	1	1	1	1	1	1	1	0	1	0	0	1		Every month	1		Yes	0	2	In refrigerator			Life style modification
0	60	1	1	5	3	0	1	1000	1	1	1	1	1	1	1	1	1	1	1	1	0	1	0	1	1	1	1	1	1	1	1	1	1	1	0	0	0	1		Every month	1		Yes	0	2	In refrigerator			Life style modification
0	57	2	1	3	2	0	1	12700	1	1	1	1	1	1	1	1	1	1	1	1	0	1	0	1	1	1	1	1	1	1	1	1	1	0	0	0	1	1		Every month	1		Yes	0	2	In refrigerator			Life style modification
1	52	2	1	3	2	0	1	3000	1	1	1	1	1	1	0	0	1	1	1	1	0	1	1	1	1	1	1	1	1	1	1	1	1	0	0	0	1	1		Every month	0	Fear of aquiring COVID	Yes	0	2	In refrigerator			Life style modification
0	51	1	0	2	4	0	1	5225	0	1	1	1	1	1	1	1	1	1	1	1	0	1	0	1	1	1	1	1	1	1	1	1	1	1	0	0	0	1		Every month	0	I feel better	Discontinued	#NULL!	#NULL!		Lack of money	Traditional medicine	Life style modification
1	47	1	0	Housewife	4	0	1	320	1	1	1	1	1	1	0	0	1	1	1	1	0	1	1	1	1	1	1	1	1	1	0	0	1	0	0	0	1	1		Every 3 month	1		Yes	0	2	In refrigerator			Life style modification
1	38	1	0	3	4	0	1	5600	1	1	1	1	1	1	1	1	1	1	1	1	0	1	0	1	1	1	1	1	1	1	1	1	1	0	0	0	1	1		Every month	1		Yes	0	2	In refrigerator			Life style modification
0	53	1	1	3	2	0	1	8950	0	1	1	1	1	1	0	0	1	1	1	1	0	1	1	1	1	1	1	1	1	1	1	0	1	0	0	0	1	1		Every 2 month	1		Yes	0	2	In refrigerator			Life style modification
1	47	3	1	4	3	0	1	4000	0	1	1	1	1	1	1	0	1	1	1	1	0	1	0	1	1	1	1	0	1	1	0	0	1	0	0	0	1	1		Every month	1		Yes	0	2	In refrigerator			Properly taking drug
1	37	1	1	3	2	0	1	1300	0	1	0	1	1	1	1	0	1	1	1	0	0	1	0	1	1	1	1	1	1	1	1	1	1	1	0	0	1	1		Every month	0		Yes	0	2	In refrigerator			Properly taking drug
1	63	1	1	Housewife	2	0	1	1500	0	1	0	1	1	1	1	0	1	1	1	1	0	1	0	1	1	1	1	1	1	1	1	1	1	0	0	0	1	1		Every month	1	I feel better	Yes	0	2	In refrigerator			Properly taking drug
0	35	1	1	5	4	0	1	3000	0	1	1	1	1	1	1	0	1	1	1	1	0	1	0	1	1	1	1	1	1	1	1	1	1	0	0	0	1	1		When feel sick	1		Yes	0	2	In refrigerator			Properly taking drug
0	53	1	1	3	4	0	1	5000	0	1	1	1	1	1	0	0	1	1	1	1	0	1	1	1	1	1	1	0	1	1	0	0	1	0	0	0	1	1		Every month	1		Yes	0	2	In refrigerator			Properly taking drug
0	70	1	1	5	0	0	1	1000	0	1	1	1	1	1	0	0	1	1	1	0	0	1	0	1	1	1	1	1	1	1	1	0	1	0	1	0	1	1		Every 2 month	1		Yes	0	2	In refrigerator			Properly taking drug
0	63	2	0	3	1	0	1	3800	1	1	1	1	1	1	1	1	1	1	1	1	0	1	1	1	1	1	1	1	1	1	1	1	1	0	0	0	1	1		Every 2 month	1		Yes	0	2	In refrigerator			Properly taking drug
0	45	3	1	2	3	0	1	10000	1	1	1	1	1	1	1	1	1	1	1	1	1	1	0	1	1	1	1	1	1	1	1	1	1	0	0	0	1	1		Every 3 month	1		Yes	0	2	Under pit			Life style modification
0	53	1	1	3	2	0	1	7000	0	1	1	1	1	0	0	1	1	1	1	1	0	1	1	1	1	1	1	1	1	1	1	0	1	0	0	0	1	1		Every month	1		Yes	0	2	Others			Properly taking drug
1	35	2	1	2	1	0	1	500	1	1	1	1	1	1	1	1	1	1	1	1	0	1	0	1	1	1	1	0	1	1	1	1	1	1	0	0	0	1		Every 3 month	1		Yes	0	2	In refrigerator			Properly taking drug
0	60	1	1	3	0	0	1	4000	1	1	1	1	1	1	1	1	1	1	1	1	0	1	1	1	1	1	1	1	1	1	1	1	1	1	0	0	0	1		Every 3 month	1		Yes	0	2	In refrigerator			Life style modification
0	55	2	1	3	3	0	1	10000	1	1	1	1	1	1	0	1	1	1	1	1	1	1	0	1	0	0	1	0	0	0	0	0	1	0	0	0	1	1		Every month	1	I feel better	Discontinued	#NULL!	#NULL!		I feel better	Physical Exercise	Life style modification
0	47	2	1	3	3	0	1	1000	1	1	1	1	1	1	1	1	1	1	1	1	0	1	1	1	1	1	1	1	1	1	1	1	1	0	0	0	1	1		Every month	1		Yes	0	1	In refrigerator			Properly taking drug
0	58	1	1	3	0	0	1	1940	0	1	1	1	1	1	1	0	1	1	1	1	0	1	0	1	1	1	1	1	1	1	1	1	1	0	0	0	1	1		Every month	1		Yes	0	1	In refrigerator			Properly taking drug
1	53	1	1	5	3	0	1	5500	1	1	1	1	1	1	1	1	1	1	1	1	0	1	0	1	1	1	1	1	1	1	1	1	1	0	0	0	1	1		Every month	0	I feel better	Discontinued	#NULL!	#NULL!		Lack of money	Nothing	Properly taking drug
0	57	4	0	5	3	0	1	4500	1	1	1	1	1	0	0	0	1	1	1	1	0	1	0	1	1	1	1	1	0	1	1	1	1	1	0	0	0	1		Every month	1	Fear of aquiring COVID	Discontinued	#NULL!	#NULL!		Absence of proper storage	Nothing	Life style modification
1	43	4	0	4	0	0	1	13500	0	1	1	1	1	0	0	0	1	1	1	1	0	1	0	1	1	1	1	0	1	1	0	1	1	0	0	1	0	1		Every 3 month	1		Yes	1	2	In refrigerator			Life style modification
1	54	2	1	4	3	0	1	3500	0	1	1	1	1	1	1	1	1	1	1	1	0	1	1	1	1	1	1	1	1	1	1	1	1	0	0	1	0	1		Every month	1		Yes	0	2	In refrigerator			Properly taking drug
0	60	1	1	4	3	0	1	2000	0	1	1	1	1	1	1	1	1	1	1	1	0	1	1	1	1	1	1	1	1	1	1	1	1	0	1	0	0	1		Every month	1		Yes	0	2	In refrigerator			Properly taking drug
0	55	2	1	2	1	0	1	4000	0	1	1	1	1	1	1	1	1	1	1	1	0	1	1	1	1	1	1	1	1	1	1	1	1	0	0	0	1	1		Every month	1		Yes	0	2	In refrigerator			Properly taking drug
1	61	1	0	4	2	0	1	4000	0	1	1	1	1	1	0	1	1	1	1	1	0	1	1	1	1	1	1	1	1	1	1	1	1	0	0	0	1	1		Every month	1		Yes	0	2	In refrigerator			Properly taking drug
1	60	1	1	3	2	0	1	4000	0	1	1	1	1	1	1	1	1	1	1	1	0	1	1	1	1	1	1	1	1	1	1	1	1	0	0	0	1	1		Every month	1		Yes	0	2	In refrigerator			Properly taking drug
1	60	4	0	4	2	0	1	1260	0	1	1	1	1	1	1	1	1	1	1	1	0	1	1	1	1	1	1	1	1	1	1	1	1	0	0	0	1	1		Every month	1		Yes	0	2	In refrigerator			Properly taking drug
0	62	1	1	4	3	0	1	1500	1	1	1	1	1	1	1	0	1	1	1	1	0	0	1	1	1	1	1	0	1	1	1	1	1	1	0	0	0	1		Every month	1		Yes	0	2	In refrigerator			Life style modification
0	68	3	0	4	3	0	1	6000	1	1	1	1	1	1	0	0	1	1	1	1	0	1	0	1	1	1	1	0	1	1	1	1	1	0	0	0	1	1		Every month	0	Fear of aquiring COVID	Discontinued	#NULL!	#NULL!		Lack of money	Traditional medicine	Life style modification
0	49	4	0	2	3	0	1	10000	0	1	1	1	1	1	1	1	1	1	1	1	0	1	1	1	1	1	1	0	1	1	0	1	1	0	0	0	1	1		Every month	1	I feel better	Discontinued	#NULL!	#NULL!		Absence of proper storage	Nothing	Properly taking drug
0	55	1	1	5	0	0	1	2300	1	1	1	1	1	1	0	0	1	1	1	1	0	1	1	1	1	1	1	1	1	1	1	1	1	0	0	0	1	1		Every 3 month	1		Yes	0	2	In refrigerator			Properly taking drug
0	65	1	1	4	0	0	1	2600	1	1	1	1	1	1	1	1	1	1	1	1	0	1	0	1	1	1	1	1	1	1	1	1	1	1	0	0	0	1		Every month	1		Yes	0	2	In refrigerator			Properly taking drug
0	29	3	1	4	4	0	1	2200	1	1	1	1	1	1	1	1	1	1	1	1	0	1	0	1	1	1	1	1	1	1	1	1	1	1	0	0	0	1		Every month	1		Yes	0	2	In refrigerator			Properly taking drug
1	67	3	0	Pensioners	1	0	1	7300	1	1	1	1	1	1	1	1	1	1	1	1	0	1	1	1	1	1	1	0	1	1	0	1	1	0	0	0	1	1		Every month	1		Yes	0	2	In refrigerator			Properly taking drug
0	46	1	0	Pensioners	0	0	1	5200	0	1	1	1	1	1	1	1	1	1	1	1	0	1	1	1	1	1	1	0	1	1	0	1	1	0	0	0	1	1		Every month	1		Yes	0	2	In refrigerator			Combination of both
0	52	4	1	2	0	0	1	12000	1	1	1	1	1	1	0	0	1	1	1	1	0	1	1	1	1	1	1	0	1	1	0	0	1	0	0	0	1	1		Every month	1		Yes	0	2	In refrigerator			Properly taking drug
0	63	2	1	4	1	0	1	6250	1	1	1	1	1	1	0	0	1	1	1	1	0	1	1	1	1	1	1	0	1	1	0	1	1	0	0	0	1	1		Every 2 month	1		Yes	0	2	In refrigerator			Properly taking drug
0	46	1	1	2	4	0	1	6200	0	1	1	1	1	1	1	1	1	1	1	1	0	1	0	1	1	1	1	0	1	1	0	1	1	0	0	0	1	1		Every month	0	Fear of aquiring COVID	Discontinued	#NULL!	#NULL!		Lack of money	Traditional medicine	Properly taking drug
0	60	2	1	4	3	0	1	5000	0	1	1	1	1	1	1	1	1	1	1	1	0	1	0	1	1	1	1	1	1	1	1	1	1	1	0	0	0	1		Every month	1		Discontinued	#NULL!	#NULL!		I feel better	Physical Exercise	Life style modification
1	29	3	0	2	4	0	1	6300	0	1	1	1	1	1	1	1	1	1	1	1	0	1	1	1	1	1	1	0	1	1	1	0	1	1	0	0	0	1		Every month	1		Yes	0	2	In refrigerator			Properly taking drug
0	64	1	0	2	0	0	1	9500	0	1	1	1	1	1	1	1	1	1	1	1	0	1	1	1	1	1	1	0	1	1	0	0	1	0	0	0	1	1		Every 2 month	1		Yes	0	2	In refrigerator			Properly taking drug
1	60	1	0	Pensioners	0	0	1	700	0	1	1	1	1	1	1	0	1	1	1	1	0	1	1	0	1	1	1	0	1	0	0	1	1	0	0	1	0	1		Every month	0	I feel better	Discontinued	#NULL!	#NULL!		I feel better	Traditional medicine	Combination of both
1	51	1	0	3	3	0	1	1700	0	1	1	1	1	1	1	0	1	1	1	1	0	1	1	1	1	1	1	1	1	1	0	0	1	1	0	0	0	1		Every month	1		Yes	0	2	Under pit			Properly taking drug
1	55	1	1	3	4	0	1	1600	0	1	1	1	1	1	1	0	1	1	1	1	0	1	1	1	1	1	1	1	1	1	0	0	1	0	0	0	1	1		Every 2 month	1		Yes	0	2	In refrigerator			Combination of both
0	55	1	1	3	4	0	1	13500	1	1	1	1	1	1	0	1	1	1	1	1	0	1	1	1	1	1	1	1	1	1	1	1	1	0	0	0	1	1		When feel sick	1		Yes	0	2	In refrigerator			Properly taking drug
0	58	3	1	3	4	0	1	2300	1	1	1	1	1	1	1	0	1	1	1	1	0	1	0	1	1	1	1	1	1	1	1	1	1	0	0	0	1	1		Every month	0	Fear of aquiring COVID	Yes	0	2	In refrigerator			Combination of both
0	42	2	1	4	2	0	1	4850	0	1	1	1	1	1	1	1	1	1	1	1	0	1	1	1	1	1	1	0	1	1	1	1	1	1	0	0	0	1		Every 2 month	1		Yes	1	2	In refrigerator			Properly taking drug
0	62	3	0	Pensioners	2	0	1	2000	1	1	1	1	1	1	0	0	1	1	1	1	0	1	1	1	1	1	1	0	1	1	0	1	1	1	0	0	0	1		Every month	1	Fear of aquiring COVID	Discontinued	#NULL!	#NULL!		I feel better	Traditional medicine	Properly taking drug
0	45	1	1	3	4	0	1	4000	1	1	1	1	1	1	1	0	1	1	1	1	0	1	0	1	1	1	1	1	1	1	1	1	1	0	0	0	1	1		Every 3 month	1		Yes	0	2	Under pit			Properly taking drug
0	53	1	0	Pensioners	3	0	1	700	1	1	0	1	1	1	1	0	1	1	1	0	0	1	0	1	1	1	0	0	0	1	1	1	1	0	0	0	1	1		Every month	0	Fear of aquiring COVID	Discontinued	#NULL!	#NULL!		Lack of money	Traditional medicine	Properly taking drug
1	73	2	0	2	4	0	1	3000	1	1	1	1	1	1	1	1	1	1	1	1	0	1	0	1	1	1	1	1	1	1	1	1	1	1	0	0	0	0	I feel better		0	I feel better	Yes	0	2	In refrigerator			Properly taking drug
0	41	2	0	4	4	0	1	10000	0	1	1	1	1	1	1	0	1	1	1	1	0	1	1	1	1	1	1	1	1	1	1	1	1	0	0	0	0	1		Every month	1	Lack of money	Discontinued	#NULL!	#NULL!		I feel better	Physical Exercise	Life style modification
0	64	1	1	Pensioners	1	1	1	3800	1	1	1	1	1	1	1	0	1	1	1	1	0	1	0	0	1	1	1	1	1	1	1	1	1	0	0	0	1	1		Every month	1	I feel better	Yes	0	2	In refrigerator			Combination of both
0	38	2	1	2	3	1	1	3500	1	1	1	1	1	1	1	0	1	1	1	1	0	1	0	1	1	1	1	0	1	1	1	1	1	0	0	0	1	1		Every 3 month	1		Yes	0	2	In refrigerator			Combination of both
1	66	3	1	2	4	1	1	500	0	1	0	1	1	1	1	0	1	1	1	1	0	1	0	1	0	1	1	0	1	1	1	1	1	0	0	0	1	1		Every month	1		Yes	0	2	In refrigerator			Combination of both
1	60	1	1	Pensioners	2	1	1	4000	0	1	0	1	1	1	1	0	1	1	1	1	0	1	0	1	0	1	1	0	1	1	1	1	1	0	0	0	1	1		Every month	1		Yes	0	2	In refrigerator			Combination of both
1	52	1	1	2	3	1	1	2000	0	1	1	1	1	1	1	1	1	1	1	1	0	1	0	1	1	0	1	0	1	1	1	1	1	0	0	1	0	1		Every month	1		Yes	1	2	In refrigerator			Combination of both
0	60	1	0	2	2	1	1	3500	0	1	0	1	1	1	1	0	1	1	1	1	0	1	0	1	1	1	1	0	1	1	1	0	1	0	0	0	1	1		When feel sick	1		Discontinued	#NULL!	#NULL!		I feel better	Physical Exercise	Life style modification
0	67	1	1	Pensioners	3	1	1	2000	0	1	1	1	1	1	1	0	1	1	1	1	0	1	0	1	1	0	0	1	1	1	1	1	0	0	0	0	1	1		Every month	1		Discontinued	#NULL!	#NULL!		I feel better	Physical Exercise	Life style modification
0	63	1	0	4	4	1	1	2000	0	1	1	1	1	1	1	0	1	1	0	1	0	1	0	1	1	1	1	0	1	1	1	0	1	0	0	0	1	1		When feel sick	1		Yes	0	2	In refrigerator			Combination of both
0	54	1	1	3	4	1	1	5358	0	1	1	1	1	1	1	0	1	1	1	1	0	1	0	1	1	1	1	0	1	1	1	0	1	1	0	0	0	1		Every month	1		Yes	0	2	In refrigerator			Combination of both
0	75	1	1	2	3	1	1	5000	1	1	1	1	1	1	1	1	1	1	1	1	0	1	0	1	1	1	0	0	1	1	1	1	1	0	0	0	1	1		When feel sick	1		Yes	0	2	Under pit			Combination of both
0	62	1	1	4	4	1	1	2500	1	1	1	1	1	1	1	1	1	1	1	1	0	1	0	1	0	0	0	1	1	1	1	0	1	0	1	1	0	1		Every month	1		Yes	0	2	In refrigerator			Combination of both
1	47	1	1	Pensioners	1	1	1	3200	0	1	0	1	1	1	0	0	1	1	1	1	0	1	0	1	1	1	0	1	1	0	1	1	1	0	0	0	1	1		Every month	1		Yes	0	2	In refrigerator			Combination of both
0	55	1	0	2	2	1	1	3000	1	1	1	1	1	1	1	1	1	1	1	1	0	1	0	1	1	1	1	1	1	1	1	0	1	0	0	0	1	1		Every month	1		Yes	0	2	In refrigerator			Combination of both
0	48	2	1	2	3	1	1	5000	1	1	1	1	1	1	1	1	1	1	1	1	0	1	0	1	1	0	1	0	1	1	1	0	1	1	0	0	1	1		Every month	1		Yes	0	2	In refrigerator			Combination of both
0	59	3	1	Pensioners	3	1	1	2100	1	1	1	1	1	1	1	1	1	1	1	1	0	1	0	1	1	1	0	0	0	1	1	0	1	0	1	0	1	1		Every month	1		Yes	0	2	In refrigerator			Combination of both
0	42	1	1	3	0	1	1	6193	1	1	1	1	1	1	1	1	1	1	1	1	0	1	0	1	1	1	0	0	0	1	0	1	1	0	1	0	1	1		Every month	1		Yes	0	2	In refrigerator			Combination of both
1	58	1	0	3	3	1	1	10150	0	1	1	1	1	1	1	1	1	1	1	1	0	0	0	1	1	1	1	0	1	1	1	1	1	1	0	0	1	1		Every month	1		Yes	0	2	In refrigerator			Combination of both
0	56	3	1	3	3	2	1	6500	1	1	0	1	1	1	1	1	1	1	1	1	0	1	0	1	1	1	1	1	1	1	0	1	1	0	0	0	1	1		Every 2 month	1		Yes	0	2	In refrigerator			Combination of both
1	47	1	1	3	0	2	1	646	1	1	1	1	1	1	1	1	1	1	1	1	0	1	0	1	1	1	1	1	1	1	1	1	1	1	0	1	1	1		Every 3 month	1		Yes	0	2	In refrigerator			Combination of both
1	32	1	0	4	3	2	1	3500	0	1	1	1	1	1	1	1	1	1	1	1	0	1	0	1	1	1	1	0	1	1	1	1	1	0	0	0	1	1		Every 3 month	1		Yes	0	2	In refrigerator			Combination of both
0	55	1	1	4	3	2	1	5400	0	1	1	1	1	1	1	1	1	1	1	1	0	1	0	1	1	1	1	1	1	1	1	1	1	0	0	0	1	1		Every 2 month	1		Yes	0	2	In refrigerator			Combination of both
0	62	1	1	5	1	2	1	3400	0	1	1	1	1	1	1	1	1	1	1	1	0	1	0	1	1	1	0	1	1	1	1	1	1	1	0	0	1	1		Every 3 month	1		Yes	0	2	In refrigerator			Combination of both
1	45	3	1	4	2	2	1	4000	0	1	1	1	1	1	1	1	1	1	1	1	1	1	0	1	1	1	0	1	1	1	1	1	1	0	0	0	1	1		Every 3 month	1		Yes	0	2	In refrigerator			Combination of both
1	46	1	1	3	1	2	1	11530	0	1	1	1	1	1	1	1	1	1	1	1	1	1	0	1	1	1	1	1	1	1	1	1	1	0	0	0	1	1		When feel sick	1		Yes	0	2	In refrigerator			Combination of both
1	53	1	1	3	2	2	1	8017	0	1	1	1	1	1	0	1	0	1	1	1	1	1	0	1	1	1	0	1	1	1	1	1	1	0	0	0	1	1		Every 3 month	1		Yes	0	2	In refrigerator			Combination of both
0	42	1	1	3	3	2	1	5000	0	1	1	1	1	1	1	0	1	1	1	1	0	1	0	1	1	1	1	1	1	1	1	1	1	0	1	0	1	1		Every 3 month	1		Yes	0	2	In refrigerator			Combination of both
0	63	1	1	Pensioners	3	2	1	5368	1	1	1	1	1	1	1	1	1	1	1	1	0	1	0	1	1	1	1	1	1	1	0	1	1	0	0	0	1	1		Every 3 month	1		Yes	0	2	In refrigerator			Combination of both
0	62	1	1	Pensioners	3	2	1	3100	1	1	1	1	1	1	1	0	1	1	1	1	0	1	0	1	1	1	1	1	1	1	1	1	1	0	1	0	1	1		Every 3 month	1		Yes	0	2	In refrigerator			Combination of both
0	70	1	1	Pensioners	0	2	1	2349	0	1	1	1	1	1	0	1	1	0	1	0	1	1	1	1	1	1	1	1	1	1	1	1	1	1	0	0	1	1		Every 3 month	1		Yes	0	2	In refrigerator			Combination of both
0	58	1	1	Pensioners	0	2	1	3481	1	1	1	1	1	1	1	1	1	1	1	1	0	0	1	1	1	1	1	1	1	1	1	1	1	0	0	0	1	1		Every 2 month	1		Yes	0	2	In refrigerator			Combination of both
0	56	1	1	3	4	2	1	8000	1	1	1	1	1	1	1	1	1	1	1	1	0	0	0	1	1	1	1	1	1	1	1	1	1	0	0	0	1	1		Every 3 month	1		Yes	0	2	In refrigerator			Combination of both
1	67	3	1	Pensioners	1	2	1	3300	1	1	1	1	1	1	1	1	1	1	1	1	0	0	1	1	1	1	1	1	1	1	1	1	1	0	0	0	1	1		Every 2 month	1		Yes	0	2	In refrigerator			Combination of both
1	70	1	1	Pensioners	0	2	1	2000	0	1	1	1	0	0	1	1	1	1	1	1	0	1	0	1	1	1	1	1	1	1	1	1	1	0	1	0	0	1		Every 3 month	1		Yes	0	2	In refrigerator			Combination of both
1	40	1	1	3	0	2	1	6000	1	1	1	1	1	1	1	1	1	1	1	1	0	1	0	1	1	1	1	1	1	1	1	1	1	1	0	0	0	1		When feel sick	1		Yes	0	2	In refrigerator			Combination of both
1	46	1	1	3	1	2	1	5000	1	1	1	1	1	1	1	0	1	0	1	0	0	1	0	1	1	1	1	1	1	1	1	1	1	0	0	0	1	1		Every 3 month	1		Yes	0	2	In refrigerator			Combination of both
0	60	1	1	Pensioners	4	2	1	2700	0	1	1	1	1	1	1	1	1	1	1	1	1	1	0	1	1	1	1	1	1	1	1	1	1	0	0	0	1	1		Every 3 month	1		Yes	0	2	In refrigerator			Combination of both
0	57	1	1	3	3	2	1	10141	0	1	0	1	1	1	1	1	1	1	1	1	0	0	1	1	1	1	1	1	1	1	1	1	1	0	0	0	1	1		Every 2 month	1		Yes	0	2	In refrigerator			Combination of both
0	58	1	1	4	4	2	1	3700	0	1	0	1	1	1	0	1	1	1	1	1	0	1	0	1	1	1	1	1	1	1	1	1	1	0	0	0	1	1		Every 2 month	1		Yes	0	2	In refrigerator			Combination of both
0	44	1	1	3	0	2	1	7658	0	1	1	1	1	1	0	1	1	1	1	1	0	1	1	1	1	0	0	1	0	1	1	1	1	0	0	0	1	1		Every 2 month	1		Yes	0	2	In refrigerator			Combination of both
0	56	1	1	4	0	2	1	10024	0	1	1	1	1	1	1	1	1	1	1	1	0	1	1	1	1	1	1	1	1	1	1	1	1	0	0	0	1	1		Every 3 month	1		Yes	0	2	In refrigerator			Combination of both
0	62	1	1	Pensioners	3	2	1	4000	0	1	1	1	1	1	1	0	1	1	0	1	0	1	1	1	1	1	1	1	1	1	1	1	1	0	0	0	1	1		Every month	1		Yes	0	2	In refrigerator			Combination of both
1	62	1	0	3	4	2	1	4000	0	1	0	1	1	1	1	1	1	1	1	1	0	0	0	1	1	1	1	1	1	1	1	1	1	0	0	0	1	1		Every 3 month	1		Yes	0	2	In refrigerator			Combination of both
0	47	3	1	Pensioners	4	2	1	4000	1	1	0	1	1	1	1	1	1	1	1	1	0	1	0	1	1	1	1	1	1	1	1	1	1	0	0	0	1	1		Every 3 month	1		Yes	0	2	In refrigerator			Combination of both
0	36	1	1	3	4	2	1	4000	1	1	1	1	1	1	0	1	1	1	1	1	0	1	1	1	1	1	1	1	1	1	1	1	1	0	0	0	1	1		Every 3 month	1		Yes	0	2	In refrigerator			Combination of both
0	61	1	1	Pensioners	2	2	1	4100	0	1	1	1	1	1	1	1	1	1	0	1	0	1	0	1	1	1	1	1	1	1	1	1	1	0	0	0	1	1		Every 3 month	1		Yes	0	2	In refrigerator			Combination of both
0	57	2	1	3	2	2	1	15445	1	1	1	1	1	1	1	1	1	1	1	1	0	0	0	1	1	1	1	1	1	1	1	1	1	0	0	0	1	1		Every 3 month	1		Yes	0	2	In refrigerator			Combination of both
1	44	1	1	3	4	2	1	4500	1	1	1	1	1	1	0	1	1	1	1	1	0	1	1	1	1	1	1	1	1	1	1	1	1	1	0	0	1	1		Every 3 month	1		Yes	0	2	Under pit			Combination of both
0	48	1	1	4	3	2	1	450	1	1	0	1	1	1	0	1	1	1	1	1	1	1	1	1	1	1	1	1	1	1	1	1	1	0	0	0	1	1		Every month	1		Yes	0	2	In refrigerator			Combination of both
1	43	2	1	3	4	2	1	3333	1	1	0	1	1	1	1	0	1	1	1	1	0	0	1	1	1	1	1	1	1	1	1	1	1	0	0	0	1	1		Every 3 month	1		Yes	0	2	In refrigerator			Combination of both
1	68	2	1	Pensioners	4	2	1	2000	0	1	0	1	1	1	1	1	1	1	1	1	0	1	0	1	1	1	1	1	1	1	1	1	1	0	0	0	0	1		When feel sick	1		Yes	1	2	In refrigerator			Combination of both
0	48	1	1	4	1	2	1	4500	1	1	1	1	1	0	0	1	1	1	1	1	0	1	0	1	1	1	1	1	1	1	1	1	1	0	1	0	1	1		Every 3 month	1		Yes	1	2	In refrigerator			Combination of both
0	47	1	1	4	3	2	1	4000	1	1	1	1	1	1	1	0	1	1	1	1	0	1	1	1	1	1	1	1	1	1	1	1	1	0	0	0	1	1		Every 2 month	1		Yes	1	2	In refrigerator			Combination of both
1	66	1	1	4	4	2	1	6650	0	1	0	1	1	1	1	1	1	1	1	1	0	1	0	1	1	1	1	0	1	1	1	1	1	0	0	0	1	1		Every month	1		Yes	1	2	In refrigerator			Combination of both
1	59	1	1	Housewife	2	2	1	3000	0	1	0	1	1	1	1	1	0	1	1	1	0	1	0	1	1	1	1	1	1	1	1	1	1	0	0	0	1	1		Every 2 month	1		Yes	0	2	In refrigerator			Combination of both
1	50	1	1	3	3	2	1	3278	0	1	1	1	1	1	1	1	1	1	1	1	0	1	0	1	1	1	1	1	1	1	1	1	1	0	0	0	1	1		Every month	1		Yes	0	2	In refrigerator			Combination of both
0	60	1	0	4	2	2	1	500	0	1	1	1	1	1	1	1	1	1	1	1	0	1	0	1	1	1	1	1	1	1	1	1	1	0	0	0	1	1		Every 2 month	1		Yes	0	2	In refrigerator			Combination of both
0	76	1	0	Pensioners	3	2	1	3000	0	1	1	1	1	1	1	0	1	1	1	1	0	1	0	1	1	1	1	1	1	1	1	1	1	0	0	0	1	1		When feel sick	1		Yes	0	2	In refrigerator			Properly taking drug
0	60	1	1	Pensioners	4	2	1	3008	0	1	1	1	1	1	1	0	1	1	1	1	0	1	0	1	1	1	1	1	1	1	1	1	1	0	0	0	1	1		Every month	0	Fear of aquiring COVID	Yes	0	2	In refrigerator			Properly taking drug
0	45	3	1	4	4	2	1	1000	0	1	0	1	1	1	1	1	1	1	0	1	0	1	0	1	1	1	1	1	1	1	1	1	1	0	0	0	1	1		Every 3 month	1		Yes	0	2	In refrigerator			Properly taking drug
0	54	1	1	3	3	2	1	3782	1	1	0	1	1	1	1	0	1	1	1	1	0	1	0	1	1	1	1	1	1	1	1	1	1	0	0	0	1	1		Every month	0	Fear of aquiring COVID	Yes	0	2	In refrigerator			Combination of both
0	35	1	1	Pensioners	4	2	1	2300	1	1	0	1	1	1	1	0	1	1	1	1	0	1	0	1	1	1	1	1	1	1	1	1	1	0	0	0	1	1		Every 3 month	1		Yes	0	2	In refrigerator			Life style modification
1	55	1	1	Pensioners	1	2	1	1800	0	1	0	1	1	1	1	0	1	1	1	1	0	1	0	1	1	1	1	1	1	1	1	1	1	0	1	0	1	1		Every month	1		Yes	0	2	In refrigerator			Combination of both
0	45	1	0	3	2	2	1	7847	1	1	0	1	1	1	1	0	1	1	0	1	0	1	0	1	1	1	1	0	1	1	1	1	1	0	0	0	1	1		Every 2 month	1		Yes	0	2	In refrigerator			Combination of both
0	71	1	1	Pensioners	3	2	1	2800	1	1	0	1	1	1	1	1	1	1	1	1	0	1	0	1	1	1	1	0	1	1	1	1	1	0	0	0	1	1		Every month	1		Yes	0	2	In refrigerator			Properly taking drug
0	66	1	1	3	3	2	1	1450	1	1	0	1	1	1	1	0	1	1	1	1	0	1	0	1	0	1	1	1	1	0	0	1	1	0	0	0	1	1		Every 2 month	1		Yes	0	2	In refrigerator			Combination of both
0	59	3	1	3	0	2	1	1710	1	1	0	1	1	1	1	0	1	1	1	1	0	1	0	1	1	1	1	1	1	1	1	1	1	0	0	0	1	1		Every month	1		Yes	0	2	In refrigerator			Combination of both
0	60	2	1	2	4	1	1	2000	0	1	0	1	1	1	1	0	1	1	1	1	0	1	0	1	1	1	1	0	1	1	1	1	1	0	0	0	1	1		Every month	1		Yes	0	2	In refrigerator			Combination of both
1	65	1	0	4	3	1	1	2000	1	1	0	1	1	1	1	0	1	1	1	1	0	1	0	1	1	1	1	1	1	1	1	1	1	0	0	0	1	0	I feel better		1		Yes	0	2	In refrigerator			Combination of both
0	40	2	1	2	2	1	1	2500	1	1	1	1	1	1	1	0	1	1	1	1	0	1	0	1	1	1	1	1	0	1	1	1	1	1	0	0	0	1		Every month	1		Yes	0	2	In refrigerator			Properly taking drug
1	45	2	1	3	3	1	1	4852	0	1	1	1	1	1	1	0	1	1	1	1	0	1	0	1	1	1	1	1	1	1	0	1	1	0	0	0	1	1		Every month	1		Yes	0	2	In refrigerator			Combination of both
1	46	1	1	2	3	1	1	1800	0	1	0	1	1	1	1	0	1	1	1	1	0	1	0	1	1	1	1	1	1	1	1	1	1	0	0	0	1	1		Every month	1		Yes	0	2	In refrigerator			Combination of both
1	66	3	1	2	0	1	1	500	0	1	0	1	1	1	1	1	1	1	1	1	0	1	0	1	1	1	1	0	1	1	1	1	1	0	0	0	1	1		Every 3 month	1		Yes	0	2	In refrigerator			Properly taking drug
0	56	2	1	3	3	1	1	9056	0	1	0	1	1	1	1	0	1	1	1	1	0	1	0	1	1	1	1	1	1	1	1	1	1	0	0	0	1	1		Every 3 month	1		Yes	0	2	In refrigerator			Combination of both
0	55	1	1	3	3	1	1	5358	0	1	0	1	1	1	1	0	1	1	1	1	0	1	0	1	1	1	1	1	1	1	1	1	1	0	0	0	1	1		Every month	0	I feel better	Discontinued	#NULL!	#NULL!		I feel better	Physical Exercise	Life style modification
0	50	1	1	3	1	1	1	8587	0	1	0	1	1	1	1	0	1	1	1	1	0	1	0	1	1	1	1	1	1	1	1	1	1	0	0	0	1	1		Every 3 month	1		Yes	0	2	In refrigerator			Combination of both
0	46	2	1	Pensioners	2	1	1	1500	0	1	0	1	1	1	1	0	1	1	1	1	0	1	0	1	1	1	1	1	1	1	1	1	1	0	0	0	1	1		Every month	1		Yes	0	2	In refrigerator			Combination of both
0	58	2	0	3	1	1	1	3000	1	1	1	1	1	1	1	0	1	1	1	1	0	1	0	0	0	0	1	0	1	1	1	0	1	0	0	0	1	1		Every 2 month	1		Yes	0	2	In refrigerator			Combination of both
0	55	1	1	3	2	1	1	11305	1	1	1	1	1	1	1	0	1	1	1	1	0	1	1	0	1	1	1	0	1	0	1	0	1	0	0	0	1	1		Every month	1		Yes	0	2	In refrigerator			Combination of both
1	45	1	1	Pensioners	3	1	1	500	0	1	1	1	1	1	0	0	1	1	1	1	0	1	0	0	0	0	0	0	1	1	1	1	1	0	0	0	1	1		Every month	1		Yes	0	2	In refrigerator			Combination of both
0	45	1	1	Pensioners	3	1	1	500	1	1	0	1	1	1	0	0	1	1	1	1	0	1	0	0	0	0	1	0	1	1	1	1	1	0	0	0	1	1		Every month	1		Yes	0	2	In refrigerator			Combination of both
0	56	1	1	2	3	1	1	1000	1	1	0	1	1	1	1	0	1	1	1	1	0	1	0	1	1	1	1	1	1	1	1	1	1	0	0	0	1	1		Every month	1		Yes	0	2	In refrigerator			Combination of both
0	56	1	1	2	0	1	1	1000	1	1	0	1	1	1	1	0	1	1	1	1	0	1	0	1	1	1	1	1	1	1	1	1	1	0	0	0	1	1		Every month	1		Yes	0	2	In refrigerator			Combination of both
0	60	1	1	4	0	1	1	1500	1	1	0	1	1	1	1	0	1	1	1	1	0	1	0	1	1	1	1	1	1	1	1	1	1	0	0	0	1	1		Every month	1		Yes	0	2	In refrigerator			Combination of both
1	65	2	1	5	4	1	1	2000	0	1	0	1	1	1	1	0	1	1	1	1	0	1	0	1	1	1	1	1	1	1	1	1	1	1	0	0	1	1		Every month	1		Yes	0	2	In refrigerator			Combination of both
0	61	3	1	2	1	1	1	3000	1	1	0	1	1	1	1	0	1	1	1	1	0	1	0	1	1	1	1	0	1	1	1	1	1	0	0	0	1	1		Every month	1		Yes	0	2	In refrigerator			Combination of both
1	55	3	1	Pensioners	0	1	1	1400	1	1	0	1	1	1	1	0	1	1	1	1	0	1	0	1	1	1	1	1	1	1	1	1	1	0	0	0	1	1		Every month	1		Yes	0	2	Under pit			Combination of both
1	69	1	0	Pensioners	0	1	1	2000	0	1	1	1	1	1	1	0	1	1	1	1	0	1	1	0	1	1	1	0	1	1	1	1	1	0	0	0	1	1		Every month	1		Yes	0	2	In refrigerator			Properly taking drug
1	62	1	1	4	1	1	1	500	0	1	1	1	1	1	1	0	1	1	1	1	0	1	1	0	1	1	1	0	1	1	1	1	1	0	0	0	1	1		Every month	1		Yes	0	2	In refrigerator			Properly taking drug
1	45	1	0	3	4	1	1	3600	0	1	1	1	1	1	1	1	1	1	1	1	0	1	1	0	1	1	1	1	1	1	1	1	1	0	0	0	1	1		Every month	0	I feel better	Discontinued	#NULL!	#NULL!		I feel better	Traditional medicine	Life style modification
1	70	3	1	2	3	1	1	3000	0	1	1	1	1	1	1	0	1	1	1	1	0	1	0	1	1	0	1	1	0	1	1	1	0	0	0	0	0	0	I feel better		0	I feel better	Discontinued	#NULL!	#NULL!		I feel better	Physical Exercise	Combination of both
0	45	1	0	3	4	1	1	3600	0	1	0	1	1	1	1	0	1	1	1	1	0	1	0	0	1	1	1	1	1	1	1	1	1	0	0	0	1	1		Every month	1		Yes	0	2	In refrigerator			Combination of both
0	74	1	1	2	0	1	1	5000	0	1	1	1	1	1	1	0	1	1	1	1	0	1	1	0	0	1	1	1	0	1	1	0	1	1	0	0	1	1		Every month	1		Yes	0	2	In refrigerator			Combination of both
0	60	1	1	3	0	1	1	4000	0	1	0	1	1	1	1	0	1	1	1	1	0	1	0	0	0	0	1	0	0	1	0	1	1	1	0	0	1	1		Every month	1		Yes	0	2	In refrigerator			Combination of both
0	68	1	1	Pensioners	3	1	1	2833	1	1	1	1	1	1	1	0	1	1	1	1	0	1	1	0	1	1	1	0	0	1	0	1	1	1	0	0	1	1		Every month	1		Yes	0	2	In refrigerator			Combination of both
0	60	1	1	3	4	1	1	4000	0	1	0	1	1	1	1	0	1	1	1	1	0	1	0	0	0	0	1	0	0	0	1	0	1	1	0	0	1	1		Every month	1		Yes	0	2	In refrigerator			Combination of both
0	57	1	1	2	4	1	1	3000	1	1	0	1	1	1	0	0	1	1	1	1	0	1	0	0	0	0	1	1	0	1	0	1	1	0	0	0	0	1		Every month	1		Yes	0	2	In refrigerator			Combination of both
1	65	1	1	Pensioners	4	1	1	900	1	1	0	1	1	1	1	0	1	1	1	1	0	1	0	0	1	0	1	1	1	1	0	1	1	0	0	0	1	1		Every 2 month	1		Yes	0	2	In refrigerator			Properly taking drug
0	54	1	1	3	2	1	1	5834	0	1	0	1	1	1	1	0	1	1	1	1	0	1	0	0	1	0	1	1	1	1	1	1	1	0	0	0	1	1		Every month	1		Yes	0	2	In refrigerator			Combination of both
0	58	1	1	2	2	1	1	10000	0	1	0	1	1	1	1	0	1	1	1	1	0	1	0	0	1	0	1	1	0	1	0	1	1	0	0	0	1	1		Every month	1		Yes	0	2	In refrigerator			Combination of both
0	45	1	0	Pensioners	4	1	1	500	0	1	0	1	1	1	1	0	1	1	1	1	0	1	0	0	0	0	1	0	0	1	0	1	1	0	0	0	1	1		Every month	1		Yes	0	2	In refrigerator			Combination of both
0	38	2	1	2	3	1	1	5000	0	1	0	1	1	1	0	0	1	1	1	1	0	1	0	0	1	0	0	1	0	1	0	1	1	0	0	0	1	1		Every month	1		Yes	0	2	In refrigerator			Combination of both
1	72	1	0	2	4	1	1	1000	0	1	0	1	1	1	0	0	1	1	1	1	0	1	0	0	1	0	0	0	0	1	0	0	1	0	0	0	0	1		Every month	1		Yes	0	2	In refrigerator			Properly taking drug
0	50	1	1	2	4	1	1	10000	0	1	0	1	1	1	1	0	1	1	1	1	0	1	0	0	1	0	1	1	0	1	0	1	1	0	0	0	0	1		Every month	1		Yes	0	2	In refrigerator			Combination of both
1	65	2	1	4	1	1	1	900	0	1	0	1	1	1	1	1	1	1	1	1	0	1	0	0	0	0	1	0	0	1	0	0	1	0	0	0	0	1		Every 2 month	1		Yes	0	2	In refrigerator			Properly taking drug
1	58	1	1	2	3	1	1	10000	1	1	0	1	1	1	1	0	1	1	1	1	0	1	0	0	1	0	1	1	1	1	0	1	1	1	0	0	1	1		Every 2 month	1		Yes	0	2	In refrigerator			Combination of both
0	38	2	1	2	4	1	1	500	1	1	0	1	1	1	0	0	1	1	1	1	0	1	0	0	1	0	0	0	0	1	0	0	1	0	0	0	0	1		Every month	1		Yes	0	2	In refrigerator			Combination of both
0	58	1	1	Pensioners	2	1	1	2000	1	1	0	1	1	1	1	1	1	1	1	1	0	1	0	1	1	1	0	0	0	1	0	1	1	1	0	0	1	0	Lack of money		0	Fear of aquiring COVID	Yes	0	2	Under pit			Combination of both
1	55	2	1	2	3	1	1	2000	0	1	1	1	1	1	1	0	1	1	1	1	0	1	1	1	1	1	1	1	1	1	1	1	1	1	0	0	1	1		Every month	0	Fear of aquiring COVID	Yes	0	1	In refrigerator			Properly taking drug
1	60	3	0	3	2	1	1	3600	1	1	1	1	0	1	1	0	1	1	1	1	0	1	0	0	1	1	1	0	0	1	0	1	1	1	0	0	1	1		When feel sick	1		Yes	0	1	In refrigerator			Combination of both
1	42	1	1	Pensioners	3	1	1	1450	1	1	0	1	1	1	1	0	1	1	1	1	0	1	1	1	1	0	0	1	0	1	0	1	1	0	0	1	1	1		Every month	1		Yes	0	1	In refrigerator			Combination of both
0	52	1	1	Pensioners	4	1	1	4800	0	1	1	1	1	1	1	0	1	1	1	1	0	1	1	0	1	1	1	0	1	1	1	1	1	1	0	0	1	1		Every month	1		Yes	0	1	In refrigerator			Combination of both
0	62	1	1	3	4	1	1	2500	0	1	0	1	1	1	1	0	1	1	1	1	0	1	1	1	1	1	1	0	0	1	0	0	1	0	0	0	0	1		Every 3 month	1		Yes	0	1	In refrigerator			Combination of both
0	65	1	1	2	3	1	1	2000	0	1	1	1	1	1	1	0	1	1	1	1	0	1	1	0	1	1	1	0	1	1	0	0	1	1	0	0	1	1		Every month	1		Yes	0	1	In refrigerator			Combination of both
0	40	2	1	3	4	1	1	4420	0	1	1	1	1	1	1	0	1	1	1	1	0	1	0	0	1	0	0	1	1	1	0	1	1	1	0	0	1	1		Every month	1		Yes	0	1	In refrigerator			Combination of both
1	68	3	1	2	1	1	1	2000	0	1	0	1	1	1	1	0	1	1	1	1	0	1	0	1	1	1	1	1	1	1	1	1	1	0	0	0	1	1		Every month	1		Yes	0	1	In refrigerator			Combination of both
1	30	1	1	3	2	1	1	1624	0	1	1	1	1	1	1	0	1	1	1	1	0	1	1	0	1	1	1	0	1	1	0	1	1	1	0	0	1	1		Every month	1		Yes	0	2	In refrigerator			Combination of both
1	32	1	1	4	3	1	1	600	0	1	0	1	1	1	1	1	1	1	0	1	0	1	0	0	1	0	0	0	0	0	0	0	1	0	0	0	1	1		Every month	1		Yes	0	2	In refrigerator			Combination of both
0	62	1	0	2	3	1	1	5000	1	1	1	1	1	1	1	1	1	1	1	1	0	1	1	0	0	0	1	0	0	1	0	0	1	0	0	0	0	1		Every month	1		Yes	0	2	In refrigerator			Combination of both
0	35	2	1	3	0	1	1	900	1	1	1	1	1	1	1	0	1	1	1	1	0	1	1	0	1	1	1	1	1	1	1	0	1	1	0	0	1	1		Every 3 month	1		Yes	0	2	In refrigerator			Properly taking drug
0	60	1	1	Pensioners	4	1	1	2000	0	1	0	1	1	1	1	0	1	1	1	1	0	1	1	0	1	1	0	1	0	1	1	1	1	1	0	0	1	1		Every month	1		Yes	0	2	In refrigerator			Combination of both
0	40	1	1	4	3	1	1	1000	1	1	1	1	1	1	1	0	1	1	1	1	0	1	0	0	0	0	1	0	1	0	0	0	1	0	0	0	0	1		Every month	1		Yes	0	2	In refrigerator			Combination of both
0	53	1	1	3	3	1	1	4500	1	1	1	1	1	1	1	0	1	1	1	1	0	1	1	0	1	1	1	1	0	0	1	1	1	1	0	0	1	1		Every month	1		Yes	0	2	In refrigerator			Properly taking drug
0	40	1	1	4	3	1	1	1000	0	1	0	1	1	1	1	0	1	1	1	1	0	1	0	0	1	0	1	0	1	1	1	1	1	0	0	0	1	1		Every month	1		Yes	0	2	In refrigerator			Combination of both
1	55	1	1	2	0	1	1	5000	1	1	0	1	1	1	1	0	1	1	1	1	0	1	0	0	1	1	1	0	0	1	0	1	1	1	0	0	1	1		Every month	1		Yes	0	2	In refrigerator			Combination of both
0	80	1	1	Pensioners	3	1	1	500	1	1	1	1	1	1	1	0	1	1	1	1	0	1	1	0	1	1	1	0	0	1	1	1	1	1	0	0	1	1		Every month	1		Yes	0	2	In refrigerator			Combination of both
0	55	1	1	2	3	1	1	5000	0	1	0	1	1	1	1	0	1	1	1	1	0	1	0	0	1	0	1	0	0	1	0	1	1	1	0	0	1	1		Every month	1		Yes	0	2	In refrigerator			Combination of both
0	61	2	1	3	1	1	1	5500	0	1	0	1	1	1	1	0	1	1	1	1	0	1	0	1	1	1	1	1	1	1	1	1	1	1	0	0	1	1		Every 2 month	1		Yes	0	2	In refrigerator			Combination of both
0	35	1	0	5	2	1	1	500	0	1	1	1	1	1	1	0	1	1	1	1	0	1	1	0	1	1	1	0	0	1	0	1	1	1	0	0	1	1		Every month	1		Yes	0	2	In refrigerator			Combination of both
1	44	1	1	3	1	1	1	500	0	0	1	1	1	1	0	0	1	1	1	1	1	1	1	1	1	1	1	1	1	1	1	1	1	0	0	0	0	0	I feel better		1		Yes	1	2	In refrigerator			Combination of both
0	54	1	0	3	2	1	1	2400	0	1	1	1	1	1	0	0	1	1	1	1	0	1	0	0	0	0	1	0	0	1	0	0	1	0	0	0	0	1		Every month	1		Yes	1	2	In refrigerator			Combination of both
1	85	1	1	Housewife	3	1	1	300	0	1	1	1	1	1	1	0	1	1	1	1	0	1	1	0	1	1	1	0	0	1	0	1	1	1	0	0	1	1		Every month	1		Yes	1	2	In refrigerator			Combination of both
1	45	1	1	3	3	1	1	6132	0	1	0	1	1	1	1	0	1	1	1	1	0	1	0	0	0	0	1	0	0	1	0	1	1	1	0	0	1	1		Every month	1		Yes	1	2	Under pit			Properly taking drug
0	80	1	0	5	3	1	1	600	1	1	1	1	1	1	1	0	1	1	1	1	0	1	1	0	1	1	1	0	0	1	0	1	1	1	0	0	1	1		Every month	1		Yes	1	2	In refrigerator			Combination of both
0	78	1	0	5	0	1	1	1200	1	1	1	1	1	1	1	0	1	1	1	1	0	1	0	0	0	0	1	0	0	1	0	1	1	0	0	0	1	1		Every month	1		Yes	1	2	In refrigerator			Properly taking drug
1	67	2	1	2	0	1	1	2000	0	1	1	1	1	1	1	0	1	1	1	1	0	1	1	0	1	1	1	0	0	1	0	1	1	1	0	0	1	1		Every month	0	Fear of aquiring COVID	Discontinued	#NULL!	#NULL!		Lack of money	Physical Exercise	Combination of both
1	38	1	1	3	4	1	1	7220	1	1	0	1	1	1	1	0	1	1	1	1	0	1	0	1	0	0	1	1	0	1	0	1	1	0	0	0	1	1		Every month	1		Yes	1	2	Under pit			Combination of both
1	38	1	1	3	1	1	1	6032	1	1	0	1	1	1	1	0	1	1	1	1	0	1	0	0	0	0	1	0	0	1	0	1	1	1	0	0	1	1		Every month	1		Yes	1	2	In refrigerator			Combination of both
0	60	1	1	5	0	1	1	1000	1	1	0	1	1	1	1	0	1	1	1	1	0	1	0	0	0	1	1	0	0	1	0	1	1	1	0	0	1	1		Every month	1		Yes	1	2	In refrigerator			Properly taking drug
0	58	2	1	3	0	1	1	12305	1	1	0	1	1	1	1	0	1	1	1	1	0	1	0	0	1	1	1	0	0	1	1	1	1	1	0	0	1	1		Every 2 month	1		Yes	1	2	In refrigerator			Properly taking drug
0	45	1	0	2	1	1	1	2000	0	1	0	0	1	1	0	1	1	1	1	1	0	1	0	0	0	0	1	0	0	1	0	1	1	1	0	0	1	0	I feel better		0	Fear of aquiring COVID	Discontinued	#NULL!	#NULL!		Lack of money	Nothing	Combination of both
0	55	1	1	3	4	1	1	9992	1	1	0	1	1	1	1	0	1	1	1	1	0	1	0	1	1	1	0	1	1	1	1	1	1	0	0	0	0	1		Every month	1		Yes	1	2	Under pit			Properly taking drug
1	65	1	0	3	3	1	1	2500	1	1	0	1	1	1	1	0	1	1	1	1	0	1	0	0	1	1	1	0	0	1	0	1	1	1	0	0	1	1		Every month	1		Yes	0	2	In refrigerator			Combination of both
1	58	2	1	3	4	1	1	12305	0	1	1	1	1	1	1	0	1	1	1	1	0	1	1	0	1	1	1	1	1	1	0	1	1	1	0	0	1	1		Every month	1		Yes	0	2	In refrigerator			Combination of both
1	52	1	1	5	0	1	1	700	0	1	1	0	1	1	0	1	1	1	1	1	0	1	0	0	0	0	0	0	0	1	0	0	1	0	0	0	0	1		Every month	1		Yes	0	2	In refrigerator			Combination of both
0	55	1	1	3	0	1	1	6130	0	1	1	1	1	1	1	0	1	1	1	1	0	1	1	0	1	1	1	0	0	1	0	1	1	1	0	0	1	1		Every month	1		Yes	0	2	In refrigerator			Combination of both
0	58	1	1	4	3	1	1	600	0	1	0	1	1	1	1	0	1	1	1	1	0	1	0	0	0	0	1	1	0	1	0	1	1	0	0	0	1	1		Every month	1		Yes	0	2	In refrigerator			Combination of both
0	45	1	1	3	4	1	1	4055	0	1	0	1	1	1	1	0	1	1	1	1	0	1	0	1	0	0	0	1	0	1	1	1	1	0	0	0	1	1		Every month	1		Yes	0	2	In refrigerator			Combination of both
0	47	2	1	3	4	1	1	10000	0	1	0	1	1	1	1	0	1	1	1	1	0	1	0	1	1	1	0	1	1	1	0	1	1	1	0	0	0	1		Every month	1		Yes	0	2	In refrigerator			Combination of both
0	56	1	1	3	4	1	1	2500	0	1	0	1	1	1	1	0	1	1	1	1	0	1	0	1	1	1	1	1	1	1	1	1	1	0	0	0	1	1		Every month	0	Fear of aquiring COVID	Yes	0	2	In refrigerator			Combination of both
0	42	2	0	3	2	1	1	7024	1	1	0	1	1	1	1	0	1	1	1	1	0	1	0	1	0	0	0	1	0	1	0	1	1	0	0	0	1	1		Every month	1		Yes	1	2	In refrigerator			Combination of both
1	37	1	1	3	2	1	1	6064	1	1	0	1	1	1	1	0	1	1	1	1	0	1	0	1	1	1	1	1	1	1	0	1	1	1	0	0	1	1		Every month	1		Yes	1	2	In refrigerator			Combination of both
0	66	3	0	5	4	1	1	2400	0	1	0	0	1	1	1	1	1	1	1	1	0	1	0	1	1	1	1	0	1	1	1	1	1	0	0	0	1	1		Every month	1		Yes	1	2	In refrigerator			Combination of both
0	40	3	0	5	3	1	1	2700	1	1	0	1	1	1	1	0	1	1	1	1	0	1	0	1	1	1	0	1	1	1	1	1	1	0	0	0	1	1		Every month	1		Yes	1	2	In refrigerator			Combination of both
0	66	1	1	5	4	1	1	4000	1	1	0	1	1	1	1	0	0	1	1	1	0	1	0	1	1	1	1	1	1	1	1	1	1	1	0	0	1	1		Every month	1		Yes	1	2	In refrigerator			Combination of both
0	45	1	0	2	4	1	1	1800	1	1	1	1	1	1	1	1	1	1	1	1	0	1	0	1	1	1	0	1	1	1	1	1	1	1	0	0	1	1		Every month	0	Fear of aquiring COVID	Discontinued	#NULL!	#NULL!		Lack of money	Physical Exercise	Combination of both
1	60	1	0	5	1	1	1	1603	1	1	0	1	1	1	1	0	1	1	1	1	0	1	0	0	1	1	1	0	1	1	1	1	1	1	0	0	1	0	Lack of money		1		Yes	0	2	Under pit			Combination of both
0	50	1	1	5	3	1	1	1500	0	1	0	1	1	1	1	0	1	1	1	1	0	1	0	1	1	1	0	1	1	1	1	1	1	0	0	0	1	1		Every month	0	Fear of aquiring COVID	Yes	0	2	In refrigerator			Properly taking drug
1	48	3	1	3	4	1	1	2579	1	1	0	1	1	1	1	0	1	1	1	1	0	1	0	0	0	0	1	1	1	1	1	1	1	1	0	0	1	1		Every 2 month	1		Yes	0	2	In refrigerator			Combination of both
1	70	3	0	5	2	1	1	5000	1	1	0	1	1	1	1	0	1	1	1	1	0	1	0	1	1	1	0	1	1	1	1	1	1	1	0	0	1	1		Every month	1		Yes	0	2	In refrigerator			Combination of both
0	54	2	1	2	3	1	1	1200	0	1	1	1	1	1	1	0	1	1	1	1	0	1	0	1	1	1	1	0	0	1	1	1	1	0	0	0	1	1		Every 3 month	1		Yes	0	2	In refrigerator			Combination of both
0	60	1	1	5	2	1	1	3800	0	1	0	1	1	1	1	0	1	1	1	1	0	1	0	1	1	1	1	1	1	1	1	1	1	0	0	0	1	1		Every month	1		Yes	0	2	In refrigerator			Combination of both
1	60	1	0	2	3	1	1	1300	0	1	0	1	1	1	1	0	1	1	1	1	0	1	0	1	1	1	1	0	1	1	0	1	1	0	0	0	1	1		When feel sick	1		Yes	0	2	In refrigerator			Combination of both
1	65	1	1	5	3	1	1	3000	0	1	0	1	1	1	1	0	1	1	1	1	0	1	0	1	1	1	1	1	1	1	1	0	1	0	0	0	1	1		Every month	1		Yes	0	2	In refrigerator			Combination of both
1	67	2	1	Housewife	3	1	1	1400	0	1	1	1	1	1	1	0	1	1	1	1	0	1	0	1	1	0	0	1	1	1	1	0	1	0	0	0	1	1		Every month	1		Yes	0	2	In refrigerator			Combination of both
0	64	1	1	5	0	1	1	2300	0	1	0	1	1	1	1	0	1	1	1	1	0	1	0	1	1	1	1	1	1	1	1	1	1	1	0	0	1	1		Every month	1		Yes	0	2	Under pit			Combination of both
0	40	2	1	2	3	1	1	1500	0	1	1	1	1	1	1	0	1	0	1	1	0	1	0	1	1	1	0	1	1	1	1	1	1	1	0	0	0	1		Every month	1		Yes	0	2	In refrigerator			Combination of both
0	45	3	1	3	3	1	1	4852	1	1	1	1	1	1	1	0	1	1	1	1	0	1	0	1	1	1	0	1	0	1	0	1	1	0	0	0	1	1		Every month	1		Yes	0	2	In refrigerator			Combination of both
0	60	1	1	5	1	1	1	3800	1	1	0	1	1	1	1	1	0	1	1	1	0	1	0	1	1	1	1	1	1	1	0	1	1	0	0	0	1	1		Every month	1		Yes	0	2	In refrigerator			Properly taking drug
0	58	1	1	3	2	1	1	12000	0	1	0	1	1	1	1	1	1	1	1	1	0	1	0	1	1	1	0	1	1	1	1	1	1	0	0	0	1	1		When feel sick	1		Yes	0	2	In refrigerator			Combination of both
1	70	3	0	Housewife	1	1	1	5000	1	1	0	1	1	1	1	0	1	1	1	1	0	1	0	1	1	1	0	1	1	1	1	1	1	1	0	0	1	1		Every 3 month	1		Yes	0	2	In refrigerator			Combination of both
1	66	3	0	5	2	1	1	2000	1	1	0	1	1	1	1	0	1	1	1	1	0	1	0	1	1	1	1	1	1	1	1	1	1	1	0	0	1	1		Every month	1		Yes	0	2	Under pit			Combination of both
1	45	3	1	Housewife	3	1	1	2000	0	1	0	1	1	1	1	0	1	1	1	1	0	1	0	1	1	1	1	1	1	1	1	1	1	0	1	0	0	1		Every month	1		Yes	0	2	In refrigerator			Combination of both
0	45	3	1	5	3	1	1	2000	1	1	0	0	1	1	1	1	0	1	1	1	0	1	0	1	1	1	1	1	1	1	1	1	1	0	1	0	0	1		Every month	1		Yes	0	2	In refrigerator			Combination of both
0	60	1	1	3	3	1	1	4200	1	1	0	1	1	1	1	0	1	1	1	1	0	1	0	1	1	1	1	1	1	1	1	1	1	0	0	0	1	1		Every month	1		Yes	0	2	Under pit			Combination of both
0	72	3	1	5	0	1	1	500	0	1	0	1	1	1	1	0	1	1	1	1	0	1	0	1	1	1	0	1	1	1	1	1	1	0	0	0	1	1		Every month	1		Yes	0	2	In refrigerator			Combination of both
0	65	3	0	5	0	1	1	4000	0	1	0	1	1	1	1	0	1	1	1	1	0	1	0	1	1	1	1	0	1	1	1	1	1	1	0	0	1	1		Every month	1		Yes	0	2	In refrigerator			Combination of both
0	46	1	0	3	4	1	1	12579	0	1	1	1	1	1	1	0	1	1	1	1	0	1	0	1	1	1	1	1	1	1	1	1	1	0	0	0	1	0	Lack of money		0	I feel better	Discontinued	#NULL!	#NULL!		Absence of proper storage	Physical Exercise	Combination of both
0	62	1	1	3	1	1	1	1700	0	1	0	0	0	0	0	0	1	1	0	0	1	1	0	1	1	1	1	0	1	0	0	0	1	0	0	0	1	1		Every month	0	I feel better	Discontinued	#NULL!	#NULL!		Lack of money	Nothing	Combination of both
1	65	3	0	2	0	1	1	5000	0	1	1	1	1	1	1	1	1	1	1	1	0	1	0	1	1	1	0	1	1	1	1	0	1	0	1	0	1	1		Every month	1		Yes	0	2	Under pit			Combination of both
0	57	1	1	2	0	1	1	600	0	1	1	1	1	1	0	1	1	1	1	0	0	0	0	1	1	1	1	0	0	1	0	1	1	0	1	0	1	1		Every month	1		Yes	0	2	In refrigerator			Combination of both
0	45	3	1	2	1	1	1	4000	0	1	1	1	1	1	1	0	1	1	1	1	0	1	0	1	1	1	1	0	0	1	0	1	1	0	0	0	1	1		Every month	1		Yes	0	2	In refrigerator			Properly taking drug
0	55	3	1	2	4	1	1	6000	1	1	1	1	1	1	1	1	1	1	1	1	0	1	0	1	1	1	0	0	0	1	0	1	1	1	0	0	1	1		Every month	1		Yes	0	2	Under pit			Combination of both
0	48	2	1	2	3	1	1	4000	1	1	1	1	1	1	1	0	1	1	1	1	0	1	0	1	1	1	1	0	1	1	1	1	1	1	0	0	1	1		Every month	1		Yes	0	2	In refrigerator			Combination of both
1	57	1	1	3	4	1	1	12579	0	1	1	1	1	1	1	0	1	1	0	0	0	0	0	1	1	0	1	0	0	1	0	1	1	0	0	1	1	1		When feel sick	1		Yes	0	2	In refrigerator			Combination of both
0	64	1	1	5	0	1	1	3280	1	1	1	1	1	1	1	1	1	1	1	1	0	1	1	0	1	1	1	0	1	1	1	1	1	1	0	0	1	1		Every month	1		Yes	0	2	In refrigerator			Life style modification
1	56	1	1	Housewife	0	1	1	7647	1	1	1	1	1	1	1	0	1	1	1	1	0	1	0	1	1	1	0	1	1	1	0	1	1	0	0	0	1	1		Every month	1		Yes	0	2	In refrigerator			Combination of both
1	60	1	1	Housewife	3	1	1	9849	1	1	0	1	1	1	1	0	1	1	1	1	0	1	0	1	1	1	0	1	1	1	1	1	1	0	0	0	1	1		Every month	1		Yes	0	2	Under pit			Combination of both
0	50	2	1	3	4	1	1	1000	0	1	1	1	1	1	1	1	1	1	1	1	0	1	0	1	1	1	0	0	0	1	0	1	0	0	1	0	1	1		Every month	1		Yes	0	2	In refrigerator			Combination of both
1	56	1	1	3	4	1	1	7647	1	1	1	1	1	1	1	1	1	1	1	1	0	1	0	1	1	0	1	0	1	1	1	1	1	0	0	0	1	1		When feel sick	1		Yes	0	2	Under pit			Combination of both
1	60	1	1	Housewife	4	1	1	3200	0	1	0	1	1	1	1	0	1	1	0	0	0	0	0	1	1	1	0	1	0	1	0	1	1	0	0	0	1	1		Every month	1		Yes	0	2	In refrigerator			Combination of both
1	45	1	1	2	2	1	1	1000	1	1	1	1	1	1	1	0	1	1	1	1	0	1	0	1	1	1	1	0	1	1	1	0	1	0	1	0	1	1		Every month	1		Yes	1	2	In refrigerator			Properly taking drug
0	60	2	1	3	2	1	1	2000	1	1	1	1	1	1	1	1	1	1	1	1	0	1	0	1	1	1	1	0	1	0	1	1	1	1	0	0	1	1		Every month	1		Yes	1	2	In refrigerator			Life style modification
0	49	1	1	2	4	1	1	4000	0	1	1	1	1	1	1	1	1	1	1	1	0	1	0	1	1	1	1	0	1	1	1	1	1	0	0	0	1	1		Every month	1		Yes	1	2	In refrigerator			Combination of both
0	56	1	1	3	3	1	1	12945	0	1	0	1	1	1	1	0	1	1	1	1	0	1	0	1	1	1	1	1	1	1	1	1	1	1	0	0	1	1		Every month	1		Yes	1	2	In refrigerator			Combination of both
0	51	1	0	3	4	1	1	4500	0	1	0	1	1	1	1	0	1	1	1	1	0	1	0	1	1	1	1	1	1	1	1	1	1	0	0	0	1	1		Every month	1		Yes	1	2	In refrigerator			Combination of both
0	50	1	1	3	4	1	1	6000	0	1	0	1	1	1	1	0	1	1	1	1	0	1	1	1	1	1	1	1	1	1	1	1	1	1	0	0	0	1		Every month	1		Yes	1	2	In refrigerator			Combination of both
0	43	1	1	4	1	1	1	1200	0	1	1	1	1	1	1	1	1	1	1	1	0	1	0	1	1	1	1	0	0	1	0	1	1	0	0	1	1	0	Lack of money		0	I feel better	Discontinued	#NULL!	#NULL!		Lack of money	Nothing	Life style modification
1	57	1	1	3	3	1	1	5358	0	1	1	1	1	1	1	0	1	1	1	1	0	1	0	1	1	1	1	1	1	1	1	1	1	1	0	0	1	1		Every month	1		Yes	0	2	In refrigerator			Combination of both
0	45	1	0	3	4	1	1	6600	0	1	0	1	1	1	1	0	1	1	1	1	0	0	0	1	1	1	0	1	1	1	1	1	1	0	0	0	1	1		Every month	1		Yes	0	2	In refrigerator			Combination of both
0	56	1	1	4	2	1	1	1000	1	1	1	1	1	1	1	0	1	1	1	1	0	1	0	1	1	1	0	1	1	1	0	1	1	1	0	0	1	1		Every month	1		Yes	0	2	In refrigerator			Combination of both
0	42	1	1	5	3	1	1	1500	1	1	0	1	1	1	1	1	1	1	1	1	0	1	0	1	0	0	1	0	0	1	0	1	1	0	0	0	1	1		When feel sick	1		Yes	0	2	Under pit			Properly taking drug
0	60	1	1	2	2	1	1	6000	0	1	1	1	1	1	1	1	1	1	1	1	0	1	0	1	1	1	1	0	1	1	1	1	1	1	0	0	1	1		Every month	1		Yes	0	2	In refrigerator			Combination of both
1	47	1	0	4	3	1	1	1200	1	1	1	1	1	1	1	1	1	1	0	1	0	1	0	1	0	1	1	1	1	1	0	1	1	0	0	0	1	1		Every month	1		Yes	0	2	In refrigerator			Combination of both
0	51	2	1	2	4	1	1	5358	1	1	1	1	1	1	1	1	1	1	1	1	0	1	0	1	0	0	0	1	1	1	0	1	1	0	0	0	1	1		Every month	1		Yes	0	2	In refrigerator			Combination of both
1	47	3	1	4	4	1	1	6600	1	1	0	1	1	1	0	1	1	1	1	1	0	1	0	1	0	0	1	0	0	1	0	1	1	0	0	1	0	1		Every month	1		Yes	0	2	In refrigerator			Combination of both
1	61	1	1	2	3	1	1	1000	1	1	1	1	1	1	1	0	1	1	0	1	0	1	0	1	0	0	1	0	0	1	0	1	1	0	0	0	1	1		Every month	1		Yes	0	2	In refrigerator			Combination of both
1	60	3	1	2	4	1	1	1500	0	1	1	1	1	1	1	0	1	1	1	1	0	1	0	0	0	0	0	0	0	0	0	0	1	0	0	0	1	1		Every month	0	Fear of aquiring COVID	Discontinued	#NULL!	#NULL!		Lack of money	Nothing	Properly taking drug
1	65	3	1	2	1	1	1	6000	1	1	1	1	1	1	1	0	1	1	1	1	0	1	0	1	1	1	0	0	1	1	0	1	1	0	0	0	1	1		Every 3 month	1		Yes	0	2	In refrigerator			Combination of both
0	59	2	1	3	2	1	1	12579	1	1	1	1	1	1	1	0	1	1	1	1	0	0	0	1	1	1	1	0	1	1	1	1	1	0	0	0	1	1		Every month	1		Yes	0	2	In refrigerator			Combination of both
0	54	3	1	3	3	1	1	12579	0	1	1	1	1	1	1	0	1	1	1	1	0	1	0	1	0	0	1	1	1	1	1	1	1	0	0	0	1	0	Lack of money		0	I feel better	Discontinued	#NULL!	#NULL!		Absence of proper storage	Physical Exercise	Life style modification
0	60	1	1	5	3	2	1	1200	0	0	1	1	0	0	0	0	0	0	0	0	1	0	0	0	0	1	1	1	1	1	1	1	1	0	0	0	0	1		Every 3 month	1		Yes	0	2	In refrigerator			Combination of both
0	60	3	1	5	0	1	1	5358	0	1	1	1	1	1	1	0	1	1	1	1	0	1	0	1	1	1	0	0	0	0	0	1	1	0	0	0	1	1		Every month	1		Yes	0	2	In refrigerator			Properly taking drug
0	54	3	1	2	3	1	1	6600	0	1	1	1	1	1	1	1	1	1	1	1	0	1	0	1	1	1	0	0	0	1	1	1	1	0	1	0	1	1		Every month	1		Yes	0	2	In refrigerator			Combination of both
0	54	1	1	3	3	1	1	1000	0	1	1	1	1	1	1	0	1	1	0	1	0	1	0	1	1	1	0	0	0	1	1	1	1	0	0	0	1	1		Every month	1		Yes	0	2	Under pit			Combination of both
1	59	1	0	3	0	1	1	1500	0	1	0	1	1	1	1	0	1	1	1	1	0	1	1	1	1	0	1	1	1	1	1	1	1	0	1	0	1	1		When feel sick	1		Yes	0	2	In refrigerator			Combination of both
0	62	1	1	3	3	1	1	6000	0	1	0	1	1	1	1	1	1	1	0	0	0	1	0	1	1	0	1	0	0	1	0	1	1	0	0	0	1	0	Lack of money		0	Fear of aquiring COVID	Discontinued	#NULL!	#NULL!		I feel better	Physical Exercise	Combination of both
0	45	1	0	5	3	1	1	1200	1	1	1	1	1	1	1	0	1	1	0	1	0	1	0	1	1	1	1	0	1	1	1	1	1	1	0	0	1	1		Every month	1		Yes	0	2	In refrigerator			Combination of both
0	70	1	0	2	1	1	1	5358	1	1	1	1	1	1	1	0	1	1	1	1	0	1	0	1	1	1	1	1	1	1	1	1	0	0	0	0	0	1		Every month	1		Yes	0	2	In refrigerator			Combination of both
0	40	1	0	5	2	0	1	800	0	1	1	1	0	1	0	0	0	0	1	1	0	1	0	0	1	1	0	0	0	0	1	0	0	0	0	0	0	1		Every month	1		Yes	0	2	In refrigerator			Combination of both
1	80	1	0	4	1	2	1	600	1	1	1	1	1	1	1	1	1	1	1	1	0	1	0	1	1	1	0	1	0	1	0	1	1	0	0	0	1	1		Every month	1		Yes	0	2	In refrigerator			Properly taking drug
0	65	1	0	5	2	2	1	1200	1	1	1	1	1	1	0	1	1	1	0	1	0	1	0	1	1	1	1	0	1	1	1	1	1	1	1	0	1	1		Every month	1		Yes	0	2	Under pit			Combination of both
1	30	1	1	5	3	2	1	5358	1	0	1	1	1	1	0	0	1	0	0	0	0	1	0	0	1	1	1	0	1	1	1	0	1	1	0	0	1	1		Every month	1		Yes	0	2	In refrigerator			Combination of both
1	75	1	0	2	3	2	1	6600	1	1	1	1	1	1	1	1	1	1	0	1	0	1	0	1	1	1	1	0	1	1	1	1	0	0	0	0	1	1		Every month	1		Yes	0	2	In refrigerator			Combination of both
0	65	3	0	5	3	2	1	1000	0	1	0	0	1	1	0	0	0	0	1	1	0	1	0	0	1	1	0	0	1	0	1	0	1	0	0	0	0	1		Every month	0	Fear of aquiring COVID	Yes	0	2	In refrigerator			Properly taking drug
1	57	2	1	Housewife	0	2	1	10000	1	1	1	1	1	1	1	1	0	0	1	1	0	1	0	1	1	1	0	0	0	0	1	1	1	0	0	0	1	0	Lack of money		0	Fear of aquiring COVID	Discontinued	#NULL!	#NULL!		I feel better	Physical Exercise	Life style modification
1	67	1	0	3	0	2	1	2800	1	1	1	1	1	1	1	1	1	1	0	1	0	1	0	1	1	1	1	0	1	1	1	1	1	0	0	0	1	1		Every month	1		Yes	0	2	Under pit			Combination of both
1	56	1	0	Housewife	4	2	1	1500	0	1	1	1	1	1	1	1	1	1	0	1	0	1	1	1	1	1	1	0	1	1	1	1	1	1	1	0	1	1		Every month	1		Yes	0	2	In refrigerator			Combination of both
0	60	2	0	5	1	2	1	1200	0	1	1	1	1	1	1	1	1	1	0	1	0	1	0	1	1	1	1	0	1	1	1	1	1	0	0	0	1	1		Every month	1		Yes	0	2	In refrigerator			Combination of both
0	65	1	1	5	0	2	1	5358	0	1	1	0	1	1	0	0	0	0	1	1	0	1	0	0	1	1	1	0	1	1	0	0	1	1	1	0	0	0		Every month	1		Discontinued	#NULL!	#NULL!		Lack of money	Traditional medicine	Combination of both
0	50	2	0	5	0	2	1	6600	0	1	1	1	1	1	1	1	1	1	1	1	0	1	0	1	1	1	0	1	1	1	1	1	1	0	0	0	1	1		Every month	1		Yes	0	2	Under pit			Properly taking drug
0	70	1	0	3	1	2	1	1000	0	1	1	0	1	1	1	1	1	1	0	1	0	1	0	1	1	1	0	0	0	1	0	1	1	1	0	0	1	1		Every month	1		Yes	0	2	In refrigerator			Properly taking drug
0	58	1	1	5	4	2	1	1500	0	1	1	1	1	1	0	0	1	0	0	1	0	1	0	1	1	1	1	0	1	1	1	0	1	0	1	0	1	1		When feel sick	1		Yes	0	2	Under pit			Combination of both
0	52	2	1	3	3	1	1	6000	0	1	1	1	1	1	1	1	1	1	1	1	0	1	0	1	1	1	0	0	1	1	1	1	1	1	0	0	1	1		Every month	1		Yes	0	2	In refrigerator			Properly taking drug
1	49	2	0	3	4	1	1	5000	1	1	1	1	1	1	1	0	1	1	1	1	0	1	0	1	1	1	1	1	1	1	1	1	1	1	0	0	0	1		Every month	1		Yes	0	2	In refrigerator			Life style modification
0	40	2	1	3	0	2	0	2000	1	1	1	1	1	1	1	1	1	1	1	1	0	1	0	1	1	1	1	1	1	1	1	1	1	0	0	0	1	1		Every month	0	I feel better	Yes	0	2	In refrigerator			Life style modification
0	37	2	1	3	0	2	1	12000	0	1	1	1	1	1	1	1	1	1	1	1	0	1	0	1	1	1	1	1	1	1	1	1	1	0	0	0	1	1		When feel sick	1		Yes	0	2	In refrigerator			Life style modification
0	54	1	1	4	3	2	1	4000	1	1	1	1	1	1	1	1	1	1	1	1	0	1	1	1	1	1	1	1	1	1	1	1	1	1	0	0	0	1		When feel sick	1		Yes	0	2	In refrigerator			Properly taking drug
0	43	1	1	3	4	2	1	1000	1	1	1	1	1	1	1	0	1	1	1	1	0	1	0	1	1	1	1	1	1	1	1	1	1	1	0	0	1	1		When feel sick	1		Yes	0	2	In refrigerator			Life style modification
1	70	1	1	Housewife	4	2	1	10000	1	1	1	1	1	1	1	0	1	1	1	1	0	1	0	1	1	1	1	1	1	1	1	1	1	0	1	0	0	1		Every 2 month	1		Yes	0	2	In refrigerator			Life style modification
1	44	1	1	5	4	2	1	1200	1	1	0	1	1	1	1	0	1	1	1	1	0	1	0	1	1	1	1	1	1	1	1	1	1	0	0	0	1	1		Every month	0	Fear of aquiring COVID	Yes	0	2	Under pit			Combination of both
1	40	1	1	Housewife	2	0	1	5358	0	1	0	1	1	1	1	0	1	1	1	0	0	1	0	1	1	1	1	0	1	1	1	1	1	1	0	0	1	1		Every month	0	I feel better	Yes	0	2	In refrigerator			Combination of both
0	65	1	1	5	2	0	1	6600	1	1	0	1	1	1	1	0	1	1	1	1	0	1	0	1	1	1	1	0	1	1	1	1	1	0	0	0	1	1		Every month	0	Fear of aquiring COVID	Discontinued	#NULL!	#NULL!		Absence of proper storage	Physical Exercise	Combination of both
0	75	2	0	5	4	0	1	1200	1	1	0	1	1	1	1	0	1	1	1	1	0	1	0	1	1	1	1	1	1	1	1	1	0	0	1	0	1	1		Every month	0	Fear of aquiring COVID	Discontinued	#NULL!	#NULL!		Lack of money	Nothing	Combination of both
0	65	3	0	5	3	0	1	670	0	1	0	1	1	0	1	0	1	1	0	0	0	1	1	1	1	1	1	0	1	1	1	1	0	1	1	0	1	1		Every month	1		Yes	0	2	Under pit			Combination of both
0	47	2	1	5	4	0	1	1200	0	1	1	1	1	1	0	1	1	1	0	1	0	1	0	1	1	1	1	0	1	1	1	1	1	0	0	0	1	1		Every month	1		Yes	0	2	In refrigerator			Life style modification
0	45	2	0	2	4	0	1	5358	0	1	1	0	1	0	1	0	1	1	1	0	0	1	0	1	1	1	1	1	0	0	0	1	1	1	0	0	1	1		Every month	1		Yes	0	2	In refrigerator			Properly taking drug
0	65	2	1	2	1	0	1	6600	0	1	1	1	1	1	0	0	0	1	1	0	1	0	0	0	0	0	1	0	0	0	0	0	1	1	0	0	1	1		Every month	1		Yes	0	2	In refrigerator			Properly taking drug
1	50	2	1	Housewife	3	0	1	1000	0	1	0	0	0	0	1	1	0	1	1	1	0	1	1	0	0	0	1	0	0	0	0	0	1	1	0	0	1	1		Every 3 month	1		Yes	0	2	In refrigerator			Properly taking drug
0	52	1	1	5	4	0	1	1500	0	1	1	0	1	1	1	1	1	1	0	1	0	1	0	1	1	1	1	0	1	1	1	1	1	1	0	0	1	1		Every month	0	I feel better	Yes	0	2	In refrigerator			Properly taking drug
0	71	1	1	5	2	0	1	6000	0	1	1	1	1	1	1	0	0	0	0	0	0	1	0	0	0	0	1	0	0	1	0	1	1	0	0	0	1	1		Every month	1		Yes	0	2	Under pit			Properly taking drug
0	61	1	1	5	3	0	1	3800	1	1	1	1	1	1	1	1	1	1	1	1	0	1	0	1	1	1	1	0	1	1	1	1	1	1	0	0	1	1		Every month	0	Fear of aquiring COVID	Yes	0	2	In refrigerator			Combination of both
1	62	1	1	Housewife	2	0	1	4000	1	1	1	1	1	1	1	1	1	1	1	1	0	1	0	1	0	1	0	1	1	1	1	1	1	1	0	0	1	1		Every month	1		Yes	0	2	In refrigerator			Combination of both
1	48	1	1	Housewife	3	0	1	2700	0	1	1	1	1	1	0	1	1	0	1	1	1	1	0	1	1	1	1	0	1	1	1	1	1	1	0	0	1	1		When feel sick	1		Yes	0	1	Under pit			Properly taking drug
1	66	1	1	3	4	0	1	1200	1	1	1	1	1	1	1	1	1	0	1	1	0	1	0	1	1	1	1	1	1	0	1	1	1	1	0	0	1	1		Every month	1		Yes	0	1	In refrigerator			Combination of both
0	55	1	0	5	4	0	1	5358	1	0	1	1	0	0	0	1	0	0	1	1	0	1	0	1	1	1	1	1	1	1	0	1	1	1	0	0	1	1		Every month	1		Yes	0	1	In refrigerator			Properly taking drug
0	65	1	0	5	3	0	1	6600	1	1	1	1	1	1	1	1	1	1	1	1	0	1	0	1	1	0	0	0	1	1	0	1	1	0	1	0	1	1		Every 3 month	1		Yes	0	1	In refrigerator			Combination of both
0	49	1	0	5	4	0	1	1500	1	1	1	1	1	1	0	1	1	1	1	1	0	1	0	1	1	0	1	0	0	1	0	1	1	1	0	0	1	1		Every month	1		Yes	0	2	In refrigerator			Life style modification
0	70	2	0	5	3	0	1	1000	0	1	1	1	1	1	1	1	1	0	1	1	1	1	0	1	1	1	0	0	1	1	0	1	1	1	0	0	1	1		Every month	1		Yes	0	1	In refrigerator			Properly taking drug
0	40	2	1	3	3	2	1	10000	1	1	0	0	1	1	0	0	0	0	1	1	1	1	1	1	1	1	1	1	1	1	1	1	1	0	0	0	0	0	Lack of money		1		Yes	0	2	In refrigerator			Combination of both
0	43	2	1	5	0	0	1	5500	1	1	0	1	1	0	0	0	0	0	0	0	0	0	0	0	0	0	0	0	0	1	0	0	1	0	0	1	1	1		Every month	0	Fear of aquiring COVID	Discontinued	#NULL!	#NULL!		Lack of money	Nothing	Properly taking drug
1	36	2	1	3	3	0	1	2500	0	1	1	1	1	0	1	1	1	1	1	0	0	1	1	0	1	1	1	1	0	1	1	1	0	0	0	1	1	0	Lack of money		1		Yes	0	1	In refrigerator			Life style modification
0	43	2	0	3	3	0	1	2000	0	1	1	1	1	1	1	1	1	1	1	0	0	1	1	0	1	1	1	1	0	1	1	1	1	0	0	1	1	1		Every 3 month	1		Yes	0	1	Under pit			Life style modification
0	47	1	1	3	1	0	1	1000	0	1	0	1	0	1	0	1	0	1	0	0	0	1	1	1	1	1	1	1	0	1	1	1	0	0	0	1	1	1		When feel sick	1		Yes	0	2	In refrigerator			Life style modification
0	57	2	1	2	2	0	1	5000	0	1	1	1	1	0	1	1	1	1	1	0	0	0	0	0	1	1	1	1	1	0	1	1	0	0	0	1	0	0	Lack of money		0	I feel better	Discontinued	#NULL!	#NULL!		Absence of proper storage	Traditional medicine	Life style modification
0	49	1	1	2	1	0	1	10500	0	1	1	1	1	1	1	1	1	1	1	1	0	0	1	1	0	1	1	1	0	1	0	1	0	0	0	1	1	1		When feel sick	1		Yes	0	2	Under pit			Life style modification
1	49	2	1	3	2	0	1	1000	0	1	1	1	0	1	1	1	0	0	1	1	0	1	1	1	1	1	1	1	0	0	0	1	1	0	0	1	1	0	Lack of money		0	I feel better	Discontinued	#NULL!	#NULL!		I feel better	Physical Exercise	Life style modification
0	75	2	0	4	3	0	1	10000	0	1	1	1	1	0	1	1	1	1	1	0	0	1	1	1	1	0	1	1	1	1	0	0	1	0	0	0	1	1		Every month	0	Fear of aquiring COVID	Yes	0	2	In refrigerator			Life style modification
1	50	1	1	4	3	0	1	5500	1	1	1	1	1	0	1	1	1	1	0	1	0	1	1	1	0	1	1	1	1	1	0	0	0	0	0	1	1	1		When feel sick	1		Yes	0	2	In refrigerator			Life style modification
1	38	1	1	Housewife	3	0	1	2500	1	1	1	1	1	1	1	1	1	0	1	0	0	0	1	1	1	1	1	1	1	0	0	0	0	0	0	1	1	1		Every month	0	I feel better	Yes	0	2	In refrigerator			Combination of both
1	33	1	1	2	0	0	1	2000	0	1	1	1	1	1	1	0	1	1	1	0	0	1	1	1	1	1	1	1	0	0	1	0	1	0	0	0	1	1		Every month	1		Yes	0	2	Under pit			Life style modification
0	46	1	1	2	0	0	1	1000	1	1	1	1	1	1	1	1	1	1	1	1	0	1	1	1	1	1	0	1	1	1	0	1	0	0	0	1	1	1		Every month	1		Discontinued	#NULL!	#NULL!		Absence of proper storage		Life style modification
0	33	2	1	2	4	0	1	5000	1	1	1	1	0	1	1	1	1	1	1	1	0	1	1	1	1	1	1	1	1	1	1	1	0	0	0	1	1	1		Every month	1		Yes	0	2	In refrigerator			Properly taking drug
0	54	1	1	3	1	0	1	10500	1	1	0	1	1	1	1	1	1	1	0	0	0	1	1	1	1	0	0	0	1	1	0	0	0	0	0	1	1	1		When feel sick	1		Yes	0	2	In refrigerator			Life style modification
0	65	3	0	3	0	0	1	6500	1	1	1	1	1	1	0	0	1	0	1	0	0	1	1	0	1	1	1	1	1	1	1	0	0	0	0	0	1	0	Lack of money		0	I feel better	Discontinued	#NULL!	#NULL!		Lack of money	Traditional medicine	Life style modification
0	44	2	1	3	0	0	1	8000	1	1	1	1	1	1	1	1	1	1	1	1	0	1	1	0	1	1	1	1	0	1	1	1	0	0	0	1	1	0	Lack of money		0	Fear of aquiring COVID	Discontinued	#NULL!	#NULL!		Lack of money	Traditional medicine	Life style modification
0	62	2	1	5	1	0	1	400	1	1	1	1	1	1	1	1	0	1	1	0	0	1	1	0	1	1	0	1	1	1	1	1	0	0	0	1	0	1		Every month	1		Yes	0	2	Under pit			Life style modification
1	48	1	1	3	4	0	1	2000	1	1	1	1	1	0	0	0	1	1	1	1	0	1	1	1	1	1	1	1	1	1	1	1	0	0	0	1	1	0	Lack of money		1		Discontinued	#NULL!	#NULL!		I feel better	Traditional medicine	Life style modification
0	52	2	1	3	3	0	1	5500	1	1	1	1	1	1	1	1	1	1	1	1	1	1	1	0	1	1	0	1	0	1	1	1	1	0	0	0	1	1		Every month	1		Yes	0	2	In refrigerator		Physical Exercise	Properly taking drug
0	50	1	1	4	4	0	1	4643	1	1	1	0	1	1	1	1	1	0	1	1	1	1	1	1	1	1	1	1	1	1	1	1	1	0	0	0	1	1		Every month	1		Yes	0	2	Under pit			Properly taking drug
0	32	1	1	2	0	0	1	5100	1	1	1	1	1	1	0	1	1	1	1	1	1	1	1	1	1	1	0	1	0	1	1	0	0	0	0	0	1	1		Every month	0	I feel better	Discontinued	#NULL!	#NULL!		I feel better	Physical Exercise	Life style modification
0	43	1	1	3	0	0	1	2000	1	1	1	0	1	1	0	1	1	1	0	1	1	1	1	1	1	1	0	1	0	0	1	1	1	0	1	0	1	1		Every month	1		Yes	1	2	In refrigerator			Life style modification
1	65	1	1	3	3	0	1	7500	1	1	1	0	1	1	1	1	1	1	1	1	1	1	1	1	1	1	1	1	1	1	1	1	1	0	0	0	1	1		Every month	1		Yes	1	2	In refrigerator			Properly taking drug
0	85	1	0	Pensioners	4	0	1	10000	1	1	1	0	1	1	0	1	1	1	1	1	1	1	1	1	1	1	1	1	1	1	1	0	0	0	0	0	1	1		Every month	1		Yes	1	2	In refrigerator			Life style modification
1	60	1	0	Housewife	4	0	1	1000	1	1	1	1	1	0	1	1	1	1	1	0	0	0	1	1	1	1	1	1	1	1	0	1	0	0	0	1	1	1		Every month	1		Yes	1	2	In refrigerator			Properly taking drug
1	40	2	0	5	4	0	1	6800	0	0	1	0	1	0	1	0	0	1	1	0	0	0	1	1	1	1	0	0	1	1	0	1	1	1	0	1	0	1		Every month	1		Yes	0	2	Under pit			Life style modification
0	75	1	0	5	2	0	1	3000	1	1	0	1	1	0	1	1	1	1	1	0	0	0	1	1	1	0	0	1	0	1	1	1	0	0	0	1	0	1		Every month	0	Lack of money	Discontinued	#NULL!	#NULL!		Lack of money	Nothing	Life style modification
0	75	1	1	Pensioners	2	0	1	6000	1	1	0	0	0	0	0	0	0	0	1	0	0	0	0	1	0	1	1	0	0	0	0	1	1	1	0	1	0	1		Every month	1		Yes	0	2	In refrigerator			Combination of both
1	47	1	1	Pensioners	4	0	1	1700	1	1	1	1	1	1	1	1	0	1	1	0	0	1	1	0	1	1	0	1	0	1	0	1	1	0	0	1	0	1		Every month	1		Yes	1	2	Under pit		Traditional medicine	Combination of both
1	72	1	0	Pensioners	3	0	1	13000	1	1	1	0	1	0	1	1	1	1	1	0	0	1	1	0	0	1	0	1	0	1	0	1	1	0	1	0	0	1		When feel sick	1		Yes	1	2	In refrigerator			Life style modification
1	72	2	0	3	4	0	1	4800	1	1	1	1	1	1	1	0	0	1	1	0	0	1	1	0	1	1	0	0	1	1	0	1	1	0	0	1	1	1		Every month	1		Yes	1	2	In refrigerator			Life style modification
0	65	2	0	Pensioners	4	0	1	9000	1	1	1	1	1	1	1	1	0	1	1	0	0	1	1	1	0	1	0	0	1	1	1	1	1	0	0	1	0	1		Every month	1		Yes	1	2	Under pit			Combination of both
0	40	1	1	2	1	0	1	10000	1	1	1	1	1	1	1	0	0	1	1	1	1	1	1	0	0	1	0	0	1	1	1	1	1	0	0	1	0	1		Every month	1		Yes	1	2	In refrigerator			Combination of both
1	40	1	1	2	3	0	1	4850	1	1	1	1	1	0	1	1	1	1	1	0	1	0	1	1	1	0	1	1	1	1	0	1	0	0	0	1	1	1		Every month	1		Yes	1	2	In refrigerator			Properly taking drug
1	29	2	1	3	4	0	1	1480	1	1	1	1	1	1	1	1	1	1	1	1	1	1	1	1	1	1	0	1	0	1	1	0	0	0	0	0	1	1		When feel sick	1		Discontinued	#NULL!	#NULL!		I feel better	Physical Exercise	Properly taking drug
1	42	1	1	3	2	0	1	2200	1	1	1	1	1	0	1	1	1	1	1	0	1	1	1	1	1	1	1	1	0	1	1	1	1	0	0	1	1	1		When feel sick	1		Yes	1	2	In refrigerator			Life style modification
0	40	1	1	3	3	0	1	6250	1	1	1	1	1	0	1	1	1	1	1	1	1	1	1	1	1	1	1	1	1	1	1	1	1	0	0	0	1	1		Every 3 month	1		Yes	1	2	Under pit			Life style modification
0	80	1	0	4	2	0	1	6000	1	1	1	1	1	1	1	1	1	1	1	1	1	1	1	1	1	1	0	1	0	1	1	1	1	0	0	0	1	1		Every month	1		Yes	1	2	Under pit			Life style modification
0	45	1	0	2	3	0	1	7250	1	0	1	1	0	0	0	1	1	1	1	1	1	1	1	1	1	1	0	1	0	1	0	1	1	0	1	0	1	1		Every month	1		Yes	1	2	In refrigerator			Life style modification
0	70	1	0	Pensioners	4	0	1	3200	1	1	1	1	1	1	0	0	0	1	1	0	1	0	1	1	1	1	0	0	1	1	0	1	1	0	0	1	1	1		When feel sick	1		Yes	1	2	In refrigerator			Combination of both
0	75	1	0	3	4	0	1	2500	1	1	1	1	1	1	1	1	0	1	1	0	1	1	1	1	1	1	0	1	0	1	0	1	0	0	0	1	1	1		Every 3 month	1		Yes	0	2	Under pit			Life style modification
0	55	2	1	Pensioners	3	0	1	5000	0	0	0	1	0	0	1	1	1	1	1	0	1	0	0	0	1	1	1	0	1	0	1	0	0	0	0	0	1	1		Every 2 month	1		Yes	0	2	In refrigerator			Life style modification
1	80	1	1	Pensioners	4	0	1	5000	1	1	1	1	1	0	1	1	1	1	1	0	1	1	1	0	1	1	1	0	1	1	1	1	1	0	1	1	0	1		When feel sick	1		Yes	0	2	In refrigerator			Combination of both
0	45	1	0	2	1	0	1	5000	1	1	1	1	1	1	1	0	0	1	1	0	1	1	1	1	0	1	0	0	1	1	0	1	1	0	0	1	0	1		Every month	1		Yes	0	2	Under pit			Combination of both
0	45	1	1	3	2	0	1	18200	1	1	1	1	1	1	0	1	1	1	1	1	1	1	1	0	1	0	0	1	0	1	1	1	0	0	0	1	1	1		Every month	1		Yes	1	2	In refrigerator			Combination of both
0	56	2	0	3	3	0	1	3200	1	1	1	1	1	1	1	1	1	1	1	0	1	1	1	1	1	1	0	1	0	1	0	1	0	0	1	1	0	1		Every month	1		Yes	1	2	In refrigerator			Combination of both
0	46	1	0	4	3	0	1	18000	1	1	1	1	1	1	1	1	0	1	1	0	0	1	1	1	1	1	0	1	0	1	1	1	1	0	0	1	0	1		Every month	1		Yes	1	2	Under pit			Combination of both
1	60	3	0	Pensioners	0	0	1	6000	0	1	0	0	0	0	0	1	1	1	1	0	0	1	1	1	1	0	0	0	0	0	0	1	0	0	0	1	0	1	Lack of money		0	Fear of aquiring COVID	Discontinued	#NULL!	#NULL!		Absence of proper storage		Properly taking drug
0	54	2	1	3	4	0	1	1500	0	0	0	1	1	1	0	0	1	1	1	0	0	0	0	1	1	1	1	1	1	0	0	0	0	0	0	0	0	0	Lack of money		0	Fear of aquiring COVID	Discontinued	#NULL!	#NULL!		Absence of proper storage	Traditional medicine	Life style modification
1	60	3	1	Pensioners	3	0	1	1900	0	1	1	1	1	1	1	1	1	1	1	0	0	1	1	1	1	0	0	0	0	1	0	1	0	0	0	1	1	1		Every month	1		Yes	1	2	In refrigerator			Properly taking drug
[truncated: 81 more columns]
