# Supplementary material for: Non-communicable diseases (NCDs) and vulnerability to COVID-19: The case of adult patients with hypertension or diabetes mellitus in Gamo, Gofa, and South Omo zones in Southern Ethiopia
Source: PLoS One. 2022 Jan 25;17(1):e0262642. doi: 10.1371/journal.pone.0262642 (PMC8789109; doi:10.1371/journal.pone.0262642)
Supplement: S2 File — (ZIP) [file pone.0262642.s002.zip]

Archive with 2 entries (2 files):
- Amharic Version questionnaire.docx
- English version questionnaire.docx
